# Supplementary material for: Metabolic profiles of Sri Lankan cassava mosaic virus-infected and healthy cassava (Manihot esculenta Crantz) cultivars with tolerance and susceptibility phenotypes
Source: BMC Plant Biol. 2023 Apr 5;23:178. doi: 10.1186/s12870-023-04181-3 (PMC10074701; doi:10.1186/s12870-023-04181-3)
Supplement: Supplementary file 1 — Additional file 1. Raw UHPLC-HRMS/MS data for 85 compounds (this file separates into three subfiles based on cultivar). [file 12870_2023_4181_MOESM1_ESM.xlsx]

## Sheet: KU50
Name	Formula	Annot. Source: Predicted Compositions	Annot. Source: mzCloud Search	Annot. Source: mzVault Search	Annot. Source: Metabolika Search	Annot. Source: ChemSpider Search	Calc. MW	m/z	RT [min]	mzCloud Best Match	mzVault Best Match	Reference Ion	Norm. Area: 20220616_KU50_Healthy_pos_01.raw (F32)	Norm. Area: 20220616_KU50_Healthy_pos_02.raw (F33)	Norm. Area: 20220616_KU50_Healthy_pos_03.raw (F34)	Norm. Area: 20220616_KU50_Infected_pos_01.raw (F38)	Norm. Area: 20220616_KU50_Infected_pos_02.raw (F39)	Norm. Area: 20220616_KU50_Infected_pos_03.raw (F40)	Norm. Area: 20220616_QC1_pos.raw (F1)	Norm. Area: 20220616_QC2_pos.raw (F2)	Norm. Area: 20220616_QC3_pos.raw (F3)	Norm. Area: 20220616_QC4_pos.raw (F4)	Group Area: KU50_Healthy	Group Area: KU50_Infected	Group CV [%]: KU50_Healthy	Group CV [%]: KU50_Infected
N-Acetylornithine	C7 H14 N2 O3	Full match	Full match	No results	Full match	Partial match	174.1	173.092	1.547	90.4		[M-H]-1	340151	321530	288298	4.64532e+06	3.91817e+06	4.27378e+06	3.2571e+06	3.32456e+06	3.26767e+06	3.27644e+06	321530	4.27378e+06	8.29522	8.49724
APM	C7 H13 N O4	Full match	No results	No results	No results	Full match	175.084	176.092	1.831			[M+H]+1	216235	204728	196266	2.6864e+06	2.50106e+06	2.49399e+06	977083	953597	1.03041e+06	952469	204728	2.50106e+06	4.8719	4.26111
DL-Carnitine	C7 H15 N O3	Full match	Full match	No results	No results	Full match	161.105	162.112	1.472	93.5		[M+H]+1	1.7219e+06	1.9945e+06	1.48562e+06	1.61845e+07	1.60315e+07	1.52849e+07	3.6458e+06	3.61623e+06	3.64886e+06	3.63538e+06	1.7219e+06	1.60315e+07	14.6858	3.03984
Guanosine	C10 H13 N5 O5	Full match	No results	Full match	Full match	Partial match	283.091	284.099	1.734		78.3	[M+H]+1	823841	846114	747024	5.41474e+06	5.68077e+06	5.22819e+06	2.25727e+06	2.1066e+06	2.40301e+06	2.15932e+06	823841	5.41474e+06	6.4527	4.1801
DL-Arginine	C6 H14 N4 O2	Full match	Full match	Full match	Full match	Full match	174.111	175.119	1.431	98.4	92.5	[M+H]+1	6.29566e+06	5.91246e+06	5.3234e+06	4.02098e+07	3.84207e+07	3.81087e+07	1.80197e+08	1.63919e+08	1.81579e+08	1.74661e+08	5.91246e+06	3.84207e+07	8.38052	2.91369
Guanine	C5 H5 N5 O	Full match	Full match	No results	Full match	Full match	151.049	152.057	1.735	73		[M+H]+1	821613	968237	860024	5.8249e+06	5.55386e+06	5.42245e+06	2.46409e+06	2.41128e+06	2.52889e+06	2.42567e+06	860024	5.55386e+06	8.60768	3.66444
D-(-)-Quinic acid	C7 H12 O6	Full match	Full match	No results	Full match	Full match	192.063	191.055	1.54	98.8		[M-H]-1	4.88407e+07	4.43751e+07	4.50066e+07	3.14537e+08	2.79276e+08	2.90144e+08	2.83697e+08	2.86955e+08	2.88633e+08	2.83181e+08	4.50066e+07	2.90144e+08	5.24516	6.12839
Adenine	C5 H5 N5	Full match	No results	No results	Partial match	Full match	135.054	136.062	1.518			[M+H]+1	1.85985e+06	1.83238e+06	1.8581e+06	1.25541e+07	1.15143e+07	1.13709e+07	4.52256e+06	4.32768e+06	4.90613e+06	4.33615e+06	1.8581e+06	1.15143e+07	0.831222	5.46612
(2R)-dihomocitric acid	C8 H12 O7	Full match	No results	No results	No results	Full match	220.058	219.051	1.566			[M-H]-1	917324	864254	1.00452e+06	5.76119e+06	4.44601e+06	5.1066e+06	3.37299e+06	3.76897e+06	3.45681e+06	3.4993e+06	917324	5.1066e+06	7.62591	12.8824
Uridine	C9 H12 N2 O6	Full match	Full match	Full match	Full match	Full match	244.069	243.062	1.709	62.4	77.3	[M-H]-1	446695	416470	438629	2.80522e+06	2.37e+06	2.37369e+06	934275	886222	948250	913192	438629	2.37369e+06	3.6067	9.94378
D-(+)-Glucose	C6 H12 O6	Full match	No results	Full match	Partial match	Not the top hit	180.063	179.055	1.505		76.4	[M-H]-1	1.48102e+07	1.46805e+07	1.45156e+07	7.03933e+07	6.98685e+07	7.25073e+07	3.30328e+07	4.63805e+07	5.1006e+07	3.09986e+07	1.46805e+07	7.03933e+07	1.00651	1.96954
D-(+)-Proline	C5 H9 N O2	Full match	Full match	Full match	Full match	Full match	115.063	116.071	1.499	91.9	73.6	[M+H]+1	5.34331e+07	5.2062e+07	4.79039e+07	2.40678e+08	2.303e+08	2.20675e+08	1.11321e+08	1.06736e+08	1.14791e+08	1.08685e+08	5.2062e+07	2.303e+08	5.63095	4.33907
Kaempferol	C15 H10 O6	Full match	Full match	Full match	Full match	Full match	286.048	287.055	8.457	99.9	53.2	[M+H]+1	1.72629e+06	1.78439e+06	1.88171e+06	7.79996e+06	7.8746e+06	8.06657e+06	4.85831e+06	4.8396e+06	4.78047e+06	4.88031e+06	1.78439e+06	7.8746e+06	4.36887	1.73803
Lotaustralin	C11 H19 N O6	Full match	No results	No results	Full match	Full match	261.121	262.128	1.552			[M+H]+1	2.01258e+06	2.16829e+06	1.91912e+06	8.55403e+06	8.16922e+06	7.7283e+06	3.08872e+06	3.24448e+06	3.35089e+06	3.05741e+06	2.01258e+06	8.16922e+06	6.19046	5.06942
Sucrose	C12 H22 O11	Full match	No results	No results	Not the top hit	Full match	342.116	341.109	1.711			[M-H]-1	862030	974917	968984	3.82364e+06	3.59027e+06	3.82713e+06	1.65664e+06	1.70164e+06	1.70973e+06	1.65518e+06	968984	3.82364e+06	6.79259	3.62296
Vorinostat	C14 H20 N2 O3	Full match	No results	No results	No results	Full match	264.147	265.154	6.435			[M+H]+1	6.96912e+06	7.12608e+06	6.9317e+06	2.60937e+07	2.72204e+07	2.74656e+07	3.09872e+07	2.69959e+07	2.86922e+07	3.03759e+07	6.96912e+06	2.72204e+07	1.47149	2.71711
DL-Glutamine	C5 H10 N2 O3	Full match	Full match	Full match	Full match	Full match	146.069	147.076	1.467	99	96.2	[M+H]+1	5.76115e+07	5.84465e+07	5.31479e+07	2.1271e+08	2.09735e+08	1.9465e+08	2.406e+08	2.36915e+08	2.41985e+08	2.38944e+08	5.76115e+07	2.09735e+08	5.05101	4.70741
Gallic acid	C7 H6 O5	Full match	Full match	Full match	Full match	Full match	170.021	169.013	2.008	98.6	87.3	[M-H]-1	1.56633e+07	1.40759e+07	1.37349e+07	5.35668e+07	4.61578e+07	4.92188e+07	1.72626e+07	1.72757e+07	1.7815e+07	1.70825e+07	1.40759e+07	4.92188e+07	7.10194	7.499
Robinetin	C15 H10 O7	Full match	Full match	Full match	Partial match	Not the top hit	302.043	303.05	8.231	99.7	63.8	[M+H]+1	943083	876821	889176	2.47696e+06	2.60376e+06	2.63218e+06	1.61938e+06	1.56703e+06	1.58635e+06	1.61415e+06	889176	2.60376e+06	3.90194	3.21447
L-(-)-methionine	C5 H11 N O2 S	Full match	No results	No results	Full match	Full match	149.051	150.058	1.67			[M+H]+1	1.46443e+06	1.11901e+06	1.25415e+06	3.53703e+06	3.27252e+06	3.0172e+06	2.30362e+06	1.98596e+06	2.8319e+06	2.03339e+06	1.25415e+06	3.27252e+06	13.6077	7.93519
L-Leucine	C6 H13 N O2	Full match	Full match	Full match	Partial match	Not the top hit	131.095	132.102	1.903	98.4	83.2	[M+H]+1	3.01622e+07	3.03298e+07	2.8413e+07	6.73164e+07	6.63828e+07	6.38796e+07	3.83854e+07	4.00276e+07	3.94918e+07	3.86066e+07	3.01622e+07	6.63828e+07	3.58227	2.69839
Kaempferol-3-O-rutinoside (purified)	C27 H30 O15	Full match	Full match	Full match	Partial match	Partial match	594.157	595.165	8.173	97.3	94.1	[M+H]+1	4.85207e+07	5.02221e+07	5.17293e+07	1.08606e+08	1.07603e+08	1.09163e+08	1.01584e+08	1.00032e+08	9.93428e+07	1.0182e+08	5.02221e+07	1.08606e+08	3.20052	0.728995
Adenosine	C10 H13 N5 O4	Full match	Full match	No results	Full match	Full match	267.097	268.104	1.686	99.1		[M+H]+1	7.801e+06	7.58651e+06	7.48624e+06	1.63657e+07	1.56816e+07	1.5131e+07	1.04107e+07	1.01714e+07	1.05416e+07	1.02892e+07	7.58651e+06	1.56816e+07	2.10895	3.93347
Trifolin	C21 H20 O11	Not the top hit	Full match	No results	Not the top hit	Not the top hit	448.1	449.107	8.173	96.6		[M+H]+1	1.51547e+07	1.58148e+07	1.56207e+07	3.28192e+07	3.1276e+07	3.19741e+07	3.10849e+07	3.0529e+07	3.05373e+07	3.1079e+07	1.56207e+07	3.19741e+07	2.18454	2.41316
DL-Lysine	C6 H14 N2 O2	Full match	Full match	No results	Full match	Full match	146.105	147.113	1.422	97		[M+H]+1	2.09821e+07	2.02165e+07	1.85233e+07	4.11697e+07	4.00199e+07	3.84946e+07	3.33722e+07	3.14102e+07	3.29623e+07	3.29103e+07	2.02165e+07	4.00199e+07	6.32039	3.36374
Pipecolic acid	C6 H11 N O2	Full match	Full match	No results	Full match	Full match	129.079	130.086	1.422	94.6		[M+H]+1	8.09551e+06	7.71946e+06	6.97718e+06	1.53499e+07	1.4997e+07	1.38364e+07	1.28416e+07	1.23926e+07	1.25453e+07	1.28002e+07	7.71946e+06	1.4997e+07	7.49036	5.37655
L-Isoleucine	C6 H13 N O2	Full match	Full match	Full match	Partial match	Not the top hit	131.095	132.102	1.828	99.5	94.4	[M+H]+1	3.32809e+07	3.18597e+07	3.02495e+07	6.4598e+07	6.15704e+07	5.98859e+07	4.17812e+07	4.24813e+07	4.33516e+07	4.15517e+07	3.18597e+07	6.15704e+07	4.76991	3.85008
Rhamnetin	C16 H12 O7	Full match	Full match	Full match	Partial match	Not the top hit	316.058	317.066	8.224	97.6	85.3	[M+H]+1	1.92995e+06	1.93632e+06	1.9398e+06	3.40792e+06	3.64474e+06	3.70394e+06	2.69125e+06	2.44019e+06	2.47436e+06	2.68612e+06	1.93632e+06	3.64474e+06	0.258275	4.36873
Valine	C5 H11 N O2	Full match	Full match	Full match	Full match	Full match	117.079	118.086	1.554	66.8	81.3	[M+H]+1	7.93096e+07	6.82704e+07	6.37787e+07	1.28089e+08	1.25669e+08	1.19536e+08	9.53239e+07	9.14741e+07	9.26293e+07	9.49822e+07	6.82704e+07	1.25669e+08	11.344	3.54293
L-Tyrosine	C9 H11 N O3	Full match	Full match	Full match	Full match	Full match	181.074	182.081	1.718	80.6	68	[M+H]+1	2.60329e+07	2.54095e+07	2.35227e+07	4.74387e+07	4.67724e+07	4.43522e+07	3.5981e+07	3.40681e+07	3.64895e+07	3.51775e+07	2.54095e+07	4.67724e+07	5.2305	3.51645
L-Asparagine	C4 H8 N2 O3	Full match	Full match	Full match	Full match	Full match	132.053	133.061	1.463	90.9	92.7	[M+H]+1	4.27751e+07	4.22056e+07	3.90115e+07	8.01787e+07	7.75567e+07	7.15747e+07	1.053e+08	1.02859e+08	1.06094e+08	1.04249e+08	4.22056e+07	7.75567e+07	4.90817	5.76947
L-Pyroglutamic acid	C5 H7 N O3	Full match	Full match	Full match	Full match	Full match	129.042	130.05	1.467	98.4	77.9	[M+H]+1	6.84738e+07	6.72917e+07	6.17422e+07	1.23753e+08	1.20626e+08	1.10384e+08	1.44003e+08	1.46067e+08	1.4859e+08	1.43133e+08	6.72917e+07	1.20626e+08	5.45926	5.91369
L-Histidine	C6 H9 N3 O2	Full match	Full match	Full match	Full match	Full match	155.069	156.077	1.429	99.2	93.7	[M+H]+1	6.98002e+06	7.05576e+06	6.33795e+06	1.30979e+07	1.24873e+07	1.19234e+07	3.08698e+07	2.81761e+07	3.07966e+07	3.00536e+07	6.98002e+06	1.24873e+07	5.80725	4.69841
DL-Tryptophan	C11 H12 N2 O2	Full match	Full match	Full match	Full match	Full match	204.09	205.097	3.846	87.7	86.8	[M+H]+1	1.25118e+07	1.24823e+07	1.34986e+07	2.03886e+07	2.00248e+07	2.09342e+07	2.4274e+07	2.37488e+07	2.301e+07	2.4527e+07	1.25118e+07	2.03886e+07	4.50785	2.23824
trans-3-Indoleacrylic acid	C11 H9 N O2	Full match	Full match	No results	No results	Full match	187.063	188.07	3.845	91.1		[M+H]+1	1.33904e+07	1.3593e+07	1.4078e+07	2.20825e+07	2.09195e+07	2.21318e+07	2.57653e+07	2.58594e+07	2.51108e+07	2.60102e+07	1.3593e+07	2.20825e+07	2.58169	3.16022
4-Guanidinobutyric acid	C5 H11 N3 O2	Full match	Full match	No results	No results	Full match	145.085	146.092	1.539	87.1		[M+H]+1	3.0219e+06	2.97796e+06	2.95792e+06	4.9562e+06	4.74191e+06	4.40066e+06	6.38392e+06	7.78444e+06	6.08558e+06	6.88837e+06	2.97796e+06	4.74191e+06	1.09609	5.96173
Gluconic acid	C6 H12 O7	Full match	Full match	Full match	Full match	Full match	196.058	195.05	1.511	97.5	89.2	[M-H]-1	6.47946e+07	5.70474e+07	5.70049e+07	9.86683e+07	8.41734e+07	8.36783e+07	8.37685e+07	8.34514e+07	8.64718e+07	8.28412e+07	5.70474e+07	8.41734e+07	7.5235	9.58482
Choline	C5 H13 N O	Full match	Full match	No results	No results	No results	103.1	104.107	1.46	97.3		[M+H]+1	1.95789e+08	1.92769e+08	1.76381e+08	2.74598e+08	2.66652e+08	2.47331e+08	2.31925e+08	2.29762e+08	2.34948e+08	2.30204e+08	1.92769e+08	2.66652e+08	5.54584	5.33486
Rutin	C27 H30 O16	Not the top hit	Full match	Full match	Full match	Full match	610.152	611.16	7.896	99.8	94	[M+H]+1	8.06212e+07	8.39133e+07	8.43701e+07	1.07795e+08	1.08738e+08	1.10354e+08	1.15543e+08	1.05524e+08	1.11163e+08	1.13701e+08	8.39133e+07	1.08738e+08	2.46524	1.18785
Hyperoside	C21 H20 O12	Not the top hit	Full match	Full match	Full match	Full match	464.095	465.102	7.896	97.1	93.8	[M+H]+1	2.1079e+07	2.22329e+07	2.20003e+07	2.8045e+07	2.82506e+07	2.88804e+07	3.01685e+07	2.90587e+07	2.95005e+07	3.00161e+07	2.20003e+07	2.82506e+07	2.80299	1.53318
Quercetin	C15 H10 O7	Full match	Full match	Full match	Full match	Full match	302.042	303.049	7.896	99.8	82.9	[M+H]+1	1.35929e+08	1.4413e+08	1.42884e+08	1.73113e+08	1.81217e+08	1.82646e+08	1.90444e+08	1.9113e+08	1.83553e+08	1.92865e+08	1.42884e+08	1.81217e+08	3.13461	2.87256
Quercitrin	C21 H20 O11	Not the top hit	Full match	Full match	Full match	Full match	448.1	449.107	7.896	95.3	90.5	[M+H]+1	1.201e+06	1.14749e+06	1.16294e+06	1.37412e+06	1.49593e+06	1.44883e+06	1.60084e+06	1.48486e+06	1.60629e+06	1.56004e+06	1.16294e+06	1.44883e+06	2.35266	4.26663
p-coumaric acid	C9 H8 O3	Full match	Partial match	Full match	Partial match	Partial match	164.047	163.039	7.986	84.1	88.3	[M-H]-1	4.03781e+06	4.15697e+06	4.15125e+06	4.94813e+06	4.96355e+06	4.78191e+06	9.66487e+06	9.49062e+06	9.20566e+06	9.76269e+06	4.15125e+06	4.94813e+06	1.633	2.05627
Hexose	C6 H12 O6	Full match	No results	No results	Partial match	Full match	180.063	179.055	1.553			[M-H]-1	1.62646e+07	1.35702e+07	1.40746e+07	1.67668e+07	1.29109e+07	1.68989e+07	2.11851e+07	2.24926e+07	2.23849e+07	2.13278e+07	1.40746e+07	1.67668e+07	9.78647	14.591
L-Phenylalanine	C9 H11 N O2	Full match	Full match	Full match	Full match	Full match	165.079	166.086	2.392	97.4	92	[M+H]+1	7.70087e+07	7.58023e+07	7.40355e+07	8.51869e+07	8.66711e+07	8.38775e+07	9.69805e+07	1.02636e+08	9.38392e+07	9.98659e+07	7.58023e+07	8.51869e+07	1.97759	1.63963
D-Glucaric acid	C6 H10 O8	Full match	No results	Full match	Partial match	Partial match	210.037	209.03	1.525		85.3	[M-H]-1	1.4696e+07	1.23921e+07	1.29725e+07	1.70065e+07	1.39623e+07	1.42384e+07	1.74792e+07	1.76501e+07	1.79328e+07	1.73965e+07	1.29725e+07	1.42384e+07	8.97361	11.1722
Ascorbyl glucoside	C12 H18 O11	Full match	No results	No results	No results	Full match	338.085	337.078	1.574			[M-H]-1	4.75634e+06	3.83126e+06	3.99267e+06	5.22072e+06	3.87486e+06	4.31637e+06	1.11116e+07	1.05496e+07	1.11115e+07	1.09208e+07	3.99267e+06	4.31637e+06	11.7836	15.3461
Succinic acid	C4 H6 O4	No results	No results	Full match	No results	No results	118.025	117.018	1.852		87.4	[M-H]-1	8.42669e+06	7.49588e+06	7.36731e+06	9.2516e+06	7.87795e+06	7.90042e+06	8.32952e+06	8.03996e+06	8.42482e+06	8.20147e+06	7.49588e+06	7.90042e+06	7.44669	9.42872
Trigonelline	C7 H7 N O2	Full match	Full match	Full match	Partial match	Not the top hit	137.047	138.055	1.494	99.8	86.3	[M+H]+1	6.76858e+08	6.78525e+08	6.23387e+08	7.00557e+08	6.75187e+08	6.54339e+08	7.58003e+08	7.22597e+08	7.73972e+08	7.4111e+08	6.76858e+08	6.75187e+08	4.75506	3.42042
(E)-Aconitic Acid	C6 H6 O6	Full match	No results	No results	Full match	Full match	174.016	173.009	1.576			[M-H]-1	9.91447e+06	9.33526e+06	9.41583e+06	9.51286e+06	9.3814e+06	8.81449e+06	9.30155e+06	9.86017e+06	9.90835e+06	9.33859e+06	9.41583e+06	9.3814e+06	3.28347	4.01812
Neochlorogenic acid	C16 H18 O9	Not the top hit	Full match	Full match	Partial match	Full match	354.095	353.088	3.592	93.6	84.8	[M-H]-1	1.05421e+07	9.80632e+06	9.61119e+06	1.00806e+07	9.58593e+06	9.44518e+06	7.94849e+06	8.01088e+06	7.56617e+06	8.09734e+06	9.80632e+06	9.58593e+06	4.91558	3.43933
3-Methylinosine	C11 H14 N4 O5	Full match	No results	No results	No results	Full match	282.095	281.088	1.572			[M-H]-1	2.55661e+06	2.25689e+06	2.28694e+06	2.33327e+06	2.12882e+06	2.15638e+06	2.36747e+06	2.32335e+06	2.55166e+06	2.28969e+06	2.28694e+06	2.15638e+06	6.97366	5.02887
L-Threonine	C4 H9 N O3	Full match	Full match	No results	Full match	Full match	119.058	120.066	1.47	96.9		[M+H]+1	1.27577e+08	1.24441e+08	1.13689e+08	1.18095e+08	1.12051e+08	1.07375e+08	1.31978e+08	1.30631e+08	1.3245e+08	1.3138e+08	1.24441e+08	1.12051e+08	5.97468	4.77702
Myricetin	C15 H10 O8	Full match	Full match	Full match	Full match	Full match	318.037	319.045	7.588	99.7	89.4	[M+H]+1	2.37876e+07	2.55633e+07	2.65263e+07	1.9958e+07	2.02705e+07	2.09758e+07	1.427e+07	1.39996e+07	1.35283e+07	1.44265e+07	2.55633e+07	2.02705e+07	5.49294	2.55572
Mauritianin	C33 H40 O19	No match	Full match	No results	No results	Partial match	740.216	741.223	7.808	97		[M+H]+1	1.38055e+06	1.38404e+06	1.45677e+06	973803	1.10569e+06	1.08838e+06	1.80574e+06	1.62414e+06	1.65031e+06	1.80534e+06	1.38404e+06	1.08838e+06	3.0583	6.78729
D-Glucose 6-phosphate	C6 H13 O9 P	Full match	Full match	Full match	Full match	Full match	260.03	259.022	1.557	88.9	65.2	[M-H]-1	6.81442e+07	6.47772e+07	6.60397e+07	5.42561e+07	5.10332e+07	5.08919e+07	5.06708e+07	4.64933e+07	5.03443e+07	4.94416e+07	6.60397e+07	5.10332e+07	2.56478	3.65505
Luteolin	C15 H10 O6	Full match	Full match	No results	Partial match	Full match	286.048	287.055	7.808	95.7		[M+H]+1	4.51861e+06	4.64584e+06	5.01634e+06	3.46302e+06	3.4769e+06	3.69901e+06	5.75945e+06	5.52448e+06	5.53397e+06	5.76451e+06	4.64584e+06	3.4769e+06	5.47045	3.7342
L-(-)-Serine	C3 H7 N O3	Full match	No results	No results	Full match	Full match	105.043	106.05	1.462			[M+H]+1	1.08707e+07	1.07012e+07	9.64894e+06	6.75774e+06	6.94581e+06	6.4507e+06	1.86006e+07	1.76937e+07	1.8664e+07	1.82918e+07	1.07012e+07	6.75774e+06	6.3602	3.72021
N-Acetylmuramic acid	C11 H19 N O8	Full match	No results	No results	No results	Full match	293.111	292.103	2.213			[M-H]-1	1.06905e+09	1.05638e+09	1.05426e+09	6.11194e+08	5.84366e+08	6.01125e+08	7.0022e+08	6.70941e+08	7.00575e+08	6.89975e+08	1.05638e+09	6.01125e+08	0.754712	2.26296
Linamarin	C10 H17 N O6	Full match	No results	No results	Full match	Full match	247.105	246.098	2.213			[M-H]-1	2.43999e+06	2.6674e+06	2.45507e+06	1.52053e+06	1.37589e+06	1.38785e+06	1.6809e+06	1.59581e+06	1.71439e+06	1.64118e+06	2.45507e+06	1.38785e+06	5.04453	5.62134
Ferulic acid	C10 H10 O4	Full match	Full match	Full match	Full match	Full match	194.057	193.05	8.196	67.2	81.1	[M-H]-1	7.65114e+06	7.44593e+06	7.35079e+06	3.70134e+06	3.5312e+06	3.56491e+06	1.92966e+07	1.89362e+07	1.88255e+07	1.933e+07	7.44593e+06	3.56491e+06	2.0514	2.50312
L-Glutamic acid	C5 H9 N O4	Full match	Full match	Full match	Full match	Full match	147.053	148.06	1.473	99.4	94.5	[M+H]+1	2.42319e+08	2.43004e+08	2.2489e+08	1.09035e+08	1.08827e+08	1.01718e+08	1.48279e+08	1.46772e+08	1.48362e+08	1.4776e+08	2.42319e+08	1.08827e+08	4.33655	3.91028
D-(-)-Aspartic acid	C4 H7 N O4	Full match	Full match	Full match	Full match	Full match	133.037	134.045	1.468	94.6	87.6	[M+H]+1	2.39066e+08	2.40576e+08	2.24231e+08	1.08447e+08	1.05833e+08	9.82013e+07	1.43622e+08	1.44316e+08	1.44528e+08	1.4354e+08	2.39066e+08	1.05833e+08	3.84982	5.11111
Tran-ferulic acid	C10 H10 O4	Full match	No results	Full match	Partial match	Partial match	194.057	193.05	8.265		65.9	[M-H]-1	2.62119e+06	2.62808e+06	2.46941e+06	950368	959716	883338	4.4624e+06	4.56094e+06	4.34754e+06	4.5329e+06	2.62119e+06	950368	3.48575	4.47424
Citric acid	C6 H8 O7	Full match	Full match	Full match	Full match	Full match	192.026	191.019	1.714	99.2	88.1	[M-H]-1	6.65668e+08	6.40595e+08	6.08827e+08	2.45837e+08	2.17611e+08	2.2736e+08	2.45841e+08	2.26353e+08	2.43685e+08	2.40626e+08	6.40595e+08	2.2736e+08	4.4624	6.22585
Chlorogenic acid	C16 H18 O9	Full match	Full match	Full match	Partial match	Full match	354.095	353.088	6.792	82.8	78.4	[M-H]-1	4.05038e+06	3.96375e+06	4.13031e+06	1.30076e+06	1.32482e+06	1.20986e+06	2.73277e+06	2.73695e+06	2.7707e+06	2.72099e+06	4.05038e+06	1.30076e+06	2.05783	4.74275
Caffeic acid	C9 H8 O4	Full match	Full match	Full match	Full match	Full match	180.042	179.034	7.468	95.2	87	[M-H]-1	3.47936e+06	3.43669e+06	3.4495e+06	1.01563e+06	1.06799e+06	1.02515e+06	1.14207e+07	1.12199e+07	1.10548e+07	1.14761e+07	3.4495e+06	1.02515e+06	0.633674	2.69157
Uric Acid	C5 H4 N4 O3	Full match	No results	No results	Full match	Full match	168.028	169.035	1.556			[M+H]+1	54211.8	109200	61155.6	1.50881e+06	1.37785e+06	1.39563e+06	351988	257837	341376	209301	#REF!	#REF!	40.0036	4.97647
Vitamin C	C6 H8 O6	Full match	No results	No results	Full match	Full match	176.032	177.039	1.545			[M+H]+1	1.09241e+07	1.02369e+07	1.09335e+07	2.74032e+07	2.86649e+07	2.41705e+07	2.67668e+07	2.47184e+07	2.99622e+07	2.50244e+07	#REF!	#REF!	3.73428	8.6671
Tricine	C6 H13 N O5	Full match	No results	No results	Partial match	Full match	179.079	180.087	1.478			[M+H]+1	5.82624e+06	5.51346e+06	5.00515e+06	4.59501e+06	4.52435e+06	4.16757e+06	3.86508e+06	3.42202e+06	3.71907e+06	3.78265e+06	#REF!	#REF!	7.60621	5.17326

## Sheet: R11.
Name	Formula	Annot. Source: Predicted Compositions	Annot. Source: mzCloud Search	Annot. Source: mzVault Search	Annot. Source: Metabolika Search	Annot. Source: ChemSpider Search	Calc. MW	m/z	RT [min]	mzCloud Best Match	mzVault Best Match	Reference Ion	Norm. Area: 20220616_KU50_Healthy_pos_01.raw (F32)	Norm. Area: 20220616_KU50_Healthy_pos_02.raw (F33)	Norm. Area: 20220616_KU50_Healthy_pos_03.raw (F34)	Norm. Area: 20220616_KU50_Infected_pos_01.raw (F38)	Norm. Area: 20220616_KU50_Infected_pos_02.raw (F39)	Norm. Area: 20220616_KU50_Infected_pos_03.raw (F40)	Norm. Area: 20220616_QC1_pos.raw (F1)	Norm. Area: 20220616_QC2_pos.raw (F2)	Norm. Area: 20220616_QC3_pos.raw (F3)	Norm. Area: 20220616_QC4_pos.raw (F4)	Group Area: KU50_Healthy	Group Area: KU50_Infected	Group CV [%]: KU50_Healthy	Group CV [%]: KU50_Infected
N-Acetylornithine	C7 H14 N2 O3	Full match	Full match	No results	Full match	Partial match	174.1	173.092	1.547	90.4		[M-H]-1	3.2571e+06	3.32456e+06	3.26767e+06	3.27644e+06	1.07652e+06	1.14426e+06	999566	1.50362e+07	1.51464e+07	1.32486e+07	1.07652e+06	20.0379	1.50362e+07	23.8419	-3.80399	6.74432	7.35875
Scopoletin	C10 H8 O4	Full match	Full match	No results	Full match	Partial match	192.042	193.049	6.661	69.7		[M+H]+1	1.38308e+06	1.19629e+06	1.23048e+06	1.37572e+06	630848	661919	702522	4.49036e+06	4.48084e+06	4.55152e+06	661919	19.3363	4.49036e+06	22.0984	-2.7621	5.40413	0.850896
L-Asparagine	C4 H8 N2 O3	Full match	Full match	Full match	Full match	Full match	132.053	133.061	1.463	90.9	92.7	[M+H]+1	1.053e+08	1.02859e+08	1.06094e+08	1.04249e+08	5.52414e+07	5.69018e+07	5.2387e+07	3.62914e+08	3.6806e+08	3.39847e+08	5.52414e+07	25.7192	3.62914e+08	28.4351	-2.7158	4.16379	4.20947
Vorinostat	C14 H20 N2 O3	Full match	No results	No results	No results	Full match	264.147	265.154	6.435			[M+H]+1	3.09872e+07	2.69959e+07	2.86922e+07	3.03759e+07	1.96836e+07	2.04835e+07	2.10763e+07	1.19087e+08	1.1856e+08	1.19988e+08	2.04835e+07	24.288	1.19087e+08	26.8274	-2.53948	3.42367	0.605931
L-Histidine	C6 H9 N3 O2	Full match	Full match	Full match	Full match	Full match	155.069	156.077	1.429	99.2	93.7	[M+H]+1	3.08698e+07	2.81761e+07	3.07966e+07	3.00536e+07	2.04472e+07	2.08669e+07	2.01312e+07	1.11286e+08	1.11855e+08	1.02308e+08	2.04472e+07	24.2854	1.11286e+08	26.7297	-2.4443	1.80182	4.93642
DL-Arginine	C6 H14 N4 O2	Full match	Full match	Full match	Full match	Full match	174.111	175.119	1.431	98.4	92.5	[M+H]+1	1.80197e+08	1.63919e+08	1.81579e+08	1.74661e+08	1.64284e+08	1.65721e+08	1.58963e+08	7.18224e+08	7.20607e+08	6.58915e+08	1.64284e+08	27.2916	7.18224e+08	29.4199	-2.12824	2.18439	4.99824
DL-Glutamine	C5 H10 N2 O3	Full match	Full match	Full match	Full match	Full match	146.069	147.076	1.467	99	96.2	[M+H]+1	2.406e+08	2.36915e+08	2.41985e+08	2.38944e+08	1.70236e+08	1.74216e+08	1.60839e+08	7.40882e+08	7.42638e+08	6.72791e+08	1.70236e+08	27.343	7.40882e+08	29.4647	-2.12171	4.07804	5.5412
Guanine	C5 H5 N5 O	Full match	Full match	No results	Full match	Full match	151.049	152.057	1.735	73		[M+H]+1	2.46409e+06	2.41128e+06	2.52889e+06	2.42567e+06	1.29862e+06	1.34423e+06	1.29799e+06	5.40368e+06	4.91218e+06	4.91632e+06	1.29862e+06	20.3085	4.91632e+06	22.2291	-1.9206	2.01867	5.56548
Argininosuccinic acid	C10 H18 N4 O6	Full match	Full match	No results	Partial match	Full match	290.122	291.13	1.519	76.8		[M+H]+1	2.77539e+06	3.08814e+06	2.73452e+06	2.89114e+06	3.01359e+06	2.7715e+06	2.73105e+06	8.31444e+06	1.03256e+07	9.62227e+06	2.7715e+06	21.4022	9.62227e+06	23.1979	-1.79571	5.38255	10.8336
L-Pyroglutamic acid	C5 H7 N O3	Full match	Full match	Full match	Full match	Full match	129.042	130.05	1.467	98.4	77.9	[M+H]+1	1.44003e+08	1.46067e+08	1.4859e+08	1.43133e+08	1.23147e+08	1.20838e+08	1.12003e+08	4.05649e+08	3.993e+08	3.61762e+08	1.20838e+08	26.8485	3.993e+08	28.5729	-1.72439	4.957	6.09886
DL-Tryptophan	C11 H12 N2 O2	Full match	Full match	Full match	Full match	Full match	204.09	205.097	3.846	87.7	86.8	[M+H]+1	2.4274e+07	2.37488e+07	2.301e+07	2.4527e+07	1.77097e+07	1.73515e+07	1.76462e+07	5.57845e+07	5.62036e+07	5.86125e+07	1.76462e+07	24.0729	5.62036e+07	25.7442	-1.67131	1.08771	2.6839
trans-3-Indoleacrylic acid	C11 H9 N O2	Full match	Full match	No results	No results	Full match	187.063	188.07	3.845	91.1		[M+H]+1	2.57653e+07	2.58594e+07	2.51108e+07	2.60102e+07	1.91325e+07	1.90741e+07	1.9473e+07	5.9559e+07	6.04948e+07	6.37686e+07	1.91325e+07	24.1895	6.04948e+07	25.8503	-1.66079	1.12062	3.60729
DL-Citrulline	C6 H13 N3 O3	Full match	No results	No results	Full match	Full match	175.095	176.103	1.474			[M+H]+1	852437	806276	972850	797841	795505	847859	685898	2.47452e+06	2.55421e+06	2.05231e+06	795505	19.6015	2.47452e+06	21.2387	-1.63721	10.645	11.4274
Prolylleucine	C11 H20 N2 O3	Full match	Full match	No results	No results	Partial match	228.147	229.155	1.557	82.1		[M+H]+1	1.44519e+06	1.55006e+06	1.55006e+06	1.76959e+06	1.5867e+06	1.84862e+06	1.7059e+06	5.04355e+06	5.24493e+06	5.52603e+06	1.7059e+06	20.7021	5.24493e+06	22.3225	-1.62039	7.65197	4.5971
L-Phenylalanine	C9 H11 N O2	Full match	Full match	Full match	Full match	Full match	165.079	166.086	2.392	97.4	92	[M+H]+1	9.69805e+07	1.02636e+08	9.38392e+07	9.98659e+07	8.84805e+07	8.80869e+07	8.69289e+07	2.48529e+08	2.56471e+08	2.47105e+08	8.80869e+07	26.3924	2.48529e+08	27.8888	-1.49642	0.918285	2.01308
Pipecolic acid	C6 H11 N O2	Full match	Full match	No results	Full match	Full match	129.079	130.086	1.422	94.6		[M+H]+1	1.28416e+07	1.23926e+07	1.25453e+07	1.28002e+07	1.05287e+07	1.03313e+07	1.01457e+07	2.8467e+07	2.66651e+07	2.37672e+07	1.03313e+07	23.3005	2.66651e+07	24.6685	-1.36793	1.85307	9.01566
DL-Lysine	C6 H14 N2 O2	Full match	Full match	No results	Full match	Full match	146.105	147.113	1.422	97		[M+H]+1	3.33722e+07	3.14102e+07	3.29623e+07	3.29103e+07	2.685e+07	2.66995e+07	2.58864e+07	7.06714e+07	6.88338e+07	6.16061e+07	2.66995e+07	24.6703	6.88338e+07	26.0366	-1.36631	1.95765	7.14873
Gallic acid	C7 H6 O5	Full match	Full match	Full match	Full match	Full match	170.021	169.013	2.008	98.6	87.3	[M-H]-1	1.72626e+07	1.72757e+07	1.7815e+07	1.70825e+07	7.65233e+06	7.06748e+06	7.23995e+06	1.89531e+07	1.66581e+07	1.70339e+07	7.23995e+06	22.7875	1.70339e+07	24.0219	-1.23436	4.10543	7.01467
D-(+)-Proline	C5 H9 N O2	Full match	Full match	Full match	Full match	Full match	115.063	116.071	1.499	91.9	73.6	[M+H]+1	1.11321e+08	1.06736e+08	1.14791e+08	1.08685e+08	9.5719e+07	9.55645e+07	8.7695e+07	2.24606e+08	2.09536e+08	1.98765e+08	9.55645e+07	26.51	2.09536e+08	27.6426	-1.13265	4.9345	6.15246
L-Threonine	C4 H9 N O3	Full match	Full match	No results	Full match	Full match	119.058	120.066	1.47	96.9		[M+H]+1	1.31978e+08	1.30631e+08	1.3245e+08	1.3138e+08	1.2872e+08	1.28158e+08	1.21017e+08	2.82835e+08	2.75529e+08	2.47285e+08	1.28158e+08	26.9334	2.75529e+08	28.0376	-1.10427	3.40895	6.99105
L-Tyrosine	C9 H11 N O3	Full match	Full match	Full match	Full match	Full match	181.074	182.081	1.718	80.6	68	[M+H]+1	3.5981e+07	3.40681e+07	3.64895e+07	3.51775e+07	4.36146e+07	3.83447e+07	3.40164e+07	8.43293e+07	8.07506e+07	7.17419e+07	3.83447e+07	25.1925	8.07506e+07	26.267	-1.07445	12.4339	8.21627
Rhamnetin	C16 H12 O7	Full match	Full match	Full match	Partial match	Not the top hit	316.058	317.066	8.224	97.6	85.3	[M+H]+1	2.69125e+06	2.44019e+06	2.47436e+06	2.68612e+06	1.28546e+06	1.30392e+06	1.34878e+06	2.63598e+06	2.65962e+06	2.68547e+06	1.30392e+06	20.3144	2.65962e+06	21.3428	-1.02836	2.48073	0.930388
Uridine	C9 H12 N2 O6	Full match	Full match	Full match	Full match	Full match	244.069	243.062	1.709	62.4	77.3	[M-H]-1	934275	886222	948250	913192	533936	582144	436207	1.18504e+06	1.07104e+06	979333	533936	19.0263	1.07104e+06	20.0306	-1.00428	14.3702	9.55544
L-Isoleucine	C6 H13 N O2	Full match	Full match	Full match	Partial match	Not the top hit	131.095	132.102	1.828	99.5	94.4	[M+H]+1	4.17812e+07	4.24813e+07	4.33516e+07	4.15517e+07	4.66378e+07	4.57208e+07	4.39866e+07	9.34282e+07	9.04814e+07	8.35871e+07	4.57208e+07	25.4463	9.04814e+07	26.4311	-0.984772	2.96245	5.66449
Choline	C5 H13 N O	Full match	Full match	No results	No results	No results	103.1	104.107	1.46	97.3		[M+H]+1	2.31925e+08	2.29762e+08	2.34948e+08	2.30204e+08	1.89641e+08	1.92468e+08	1.75927e+08	3.752e+08	3.78433e+08	3.36581e+08	1.89641e+08	27.4987	3.752e+08	28.4831	-0.984386	4.75648	6.40772
Valine	C5 H11 N O2	Full match	Full match	Full match	Full match	Full match	117.079	118.086	1.554	66.8	81.3	[M+H]+1	9.53239e+07	9.14741e+07	9.26293e+07	9.49822e+07	8.92159e+07	8.40922e+07	8.67163e+07	1.81219e+08	1.66941e+08	1.4715e+08	8.67163e+07	26.3698	1.66941e+08	27.3148	-0.944961	2.95602	10.3623
APM	C7 H13 N O4	Full match	No results	No results	No results	Full match	175.084	176.092	1.749			[M+H]+1	1.34082e+06	1.30723e+06	1.26869e+06	1.37275e+06	837229	1.21559e+06	1.32054e+06	1.88428e+06	2.26797e+06	2.44974e+06	1.21559e+06	20.2132	2.26797e+06	21.113	-0.899745	22.608	13.1177
4-Hydroxybenzaldehyde	C7 H6 O2	Full match	Full match	No results	Full match	Full match	122.037	123.044	1.718	74.4		[M+H]+1	4.53762e+06	4.32576e+06	4.59585e+06	4.45299e+06	5.29229e+06	4.80234e+06	3.88198e+06	8.9717e+06	8.43846e+06	7.15552e+06	4.80234e+06	22.1953	8.43846e+06	23.0085	-0.813241	15.3689	11.4004
D-(-)-Quinic acid	C7 H12 O6	Full match	Full match	No results	Full match	Full match	192.063	191.055	1.54	98.8		[M-H]-1	2.83697e+08	2.86955e+08	2.88633e+08	2.83181e+08	2.88734e+08	2.70145e+08	2.48345e+08	5.11817e+08	4.7297e+08	4.35549e+08	2.70145e+08	28.0092	4.7297e+08	28.8172	-0.808015	7.51309	8.05504
Gluconic acid	C6 H12 O7	Full match	Full match	Full match	Full match	Full match	196.058	195.05	1.511	97.5	89.2	[M-H]-1	8.37685e+07	8.34514e+07	8.64718e+07	8.28412e+07	9.06406e+07	7.4303e+07	7.03861e+07	1.32272e+08	1.16034e+08	1.03698e+08	7.4303e+07	26.1469	1.16034e+08	26.79	-0.643058	13.6956	12.214
Rutin	C27 H30 O16	Not the top hit	Full match	Full match	Full match	Full match	610.152	611.16	7.896	99.8	94	[M+H]+1	1.15543e+08	1.05524e+08	1.11163e+08	1.13701e+08	8.7361e+07	9.05707e+07	9.07974e+07	1.39757e+08	1.38411e+08	1.37566e+08	9.05707e+07	26.4325	1.38411e+08	27.0444	-0.611842	2.14559	0.797104
Hyperoside	C21 H20 O12	Not the top hit	Full match	Full match	Full match	Full match	464.095	465.102	7.896	97.1	93.8	[M+H]+1	3.01685e+07	2.90587e+07	2.95005e+07	3.00161e+07	2.39697e+07	2.4996e+07	2.45451e+07	3.794e+07	3.6828e+07	3.64685e+07	2.45451e+07	24.5489	3.6828e+07	25.1343	-0.58537	2.09924	2.069
Quercetin	C15 H10 O7	Full match	Full match	Full match	Full match	Full match	302.042	303.049	7.896	99.8	82.9	[M+H]+1	1.90444e+08	1.9113e+08	1.83553e+08	1.92865e+08	1.5471e+08	1.63394e+08	1.58237e+08	2.40425e+08	2.31945e+08	2.32719e+08	1.58237e+08	27.2375	2.32719e+08	27.794	-0.556497	2.75048	1.99489
L-Leucine	C6 H13 N O2	Full match	Full match	Full match	Partial match	Not the top hit	131.095	132.102	1.903	98.4	83.2	[M+H]+1	3.83854e+07	4.00276e+07	3.94918e+07	3.86066e+07	5.00286e+07	4.76946e+07	4.46135e+07	7.0185e+07	6.99701e+07	6.68058e+07	4.76946e+07	25.5073	6.99701e+07	26.0602	-0.552911	5.72477	2.74253
Quercitrin	C21 H20 O11	Not the top hit	Full match	Full match	Full match	Full match	448.1	449.107	7.896	95.3	90.5	[M+H]+1	1.60084e+06	1.48486e+06	1.60629e+06	1.56004e+06	1.43726e+06	1.39233e+06	1.30717e+06	2.19848e+06	1.87975e+06	1.97541e+06	1.39233e+06	20.4091	1.97541e+06	20.9137	-0.504658	4.79143	8.10529
Adenine	C5 H5 N5	Full match	No results	No results	Partial match	Full match	135.054	136.062	1.518			[M+H]+1	4.52256e+06	4.32768e+06	4.90613e+06	4.33615e+06	4.64463e+06	3.87024e+06	3.92436e+06	5.73741e+06	5.24086e+06	5.08967e+06	3.92436e+06	21.904	5.24086e+06	22.3214	-0.417345	10.4263	6.32687
Adenosine	C10 H13 N5 O4	Full match	Full match	No results	Full match	Full match	267.097	268.104	1.686	99.1		[M+H]+1	1.04107e+07	1.01714e+07	1.05416e+07	1.02892e+07	9.57823e+06	8.96322e+06	9.02237e+06	1.17543e+07	1.07689e+07	1.05787e+07	9.02237e+06	23.1051	1.07689e+07	23.3604	-0.255298	3.6928	5.71916
Lotaustralin	C11 H19 N O6	Full match	No results	No results	Full match	Full match	261.121	262.128	1.552			[M+H]+1	3.08872e+06	3.24448e+06	3.35089e+06	3.05741e+06	3.12995e+06	3.1197e+06	2.82347e+06	3.36583e+06	3.14086e+06	3.38744e+06	3.1197e+06	21.573	3.36583e+06	21.6825	-0.109559	5.75527	4.14041
Citric acid	C6 H8 O7	Full match	Full match	Full match	Full match	Full match	192.026	191.019	1.714	99.2	88.1	[M-H]-1	2.45841e+08	2.26353e+08	2.43685e+08	2.40626e+08	1.57931e+08	1.50859e+08	1.37768e+08	1.94107e+08	1.62484e+08	1.61119e+08	1.50859e+08	27.1686	1.62484e+08	27.2757	-0.107099	6.87248	10.8152
Trigonelline	C7 H7 N O2	Full match	Full match	Full match	Partial match	Not the top hit	137.047	138.055	1.494	99.8	86.3	[M+H]+1	7.58003e+08	7.22597e+08	7.73972e+08	7.4111e+08	9.87722e+08	9.85003e+08	9.10426e+08	1.01157e+09	9.80886e+08	9.36179e+08	9.85003e+08	29.8756	9.80886e+08	29.8695	0.00604257	4.56406	3.88375
D-Glucaric acid	C6 H10 O8	Full match	No results	Full match	Partial match	Partial match	210.037	209.03	1.525		85.3	[M-H]-1	1.74792e+07	1.76501e+07	1.79328e+07	1.73965e+07	2.34408e+07	2.07062e+07	2.07643e+07	2.22587e+07	1.98599e+07	1.86109e+07	2.07643e+07	24.3076	1.98599e+07	24.2434	0.0642468	7.22051	9.15793
D-Glucose 6-phosphate	C6 H13 O9 P	Full match	Full match	Full match	Full match	Full match	260.03	259.022	1.557	88.9	65.2	[M-H]-1	5.06708e+07	4.64933e+07	5.03443e+07	4.94416e+07	6.6759e+07	4.35746e+07	6.08125e+07	5.69684e+07	5.53321e+07	5.22894e+07	6.08125e+07	25.8579	5.53321e+07	25.7216	0.136249	21.1079	4.32797
D-(-)-Aspartic acid	C4 H7 N O4	Full match	Full match	Full match	Full match	Full match	133.037	134.045	1.468	94.6	87.6	[M+H]+1	1.43622e+08	1.44316e+08	1.44528e+08	1.4354e+08	2.04014e+08	2.05892e+08	1.91974e+08	1.77161e+08	1.77653e+08	1.61513e+08	2.04014e+08	27.6041	1.77161e+08	27.4005	0.203607	3.76409	5.33357
D-(+)-Glucose	C6 H12 O6	Full match	No results	Full match	Partial match	Not the top hit	180.063	179.055	1.505		76.4	[M-H]-1	3.30328e+07	4.63805e+07	5.1006e+07	3.09986e+07	5.84973e+07	5.37005e+07	3.21097e+07	4.82881e+07	4.44751e+07	4.10114e+07	5.37005e+07	25.6784	4.44751e+07	25.4065	0.271936	29.2215	8.16238
L-Glutamic acid	C5 H9 N O4	Full match	Full match	Full match	Full match	Full match	147.053	148.06	1.473	99.4	94.5	[M+H]+1	1.48279e+08	1.46772e+08	1.48362e+08	1.4776e+08	2.05103e+08	2.03503e+08	1.95279e+08	1.55547e+08	1.49431e+08	1.36842e+08	2.03503e+08	27.6005	1.49431e+08	27.1549	0.445568	2.6184	6.47603
Succinic acid	C4 H6 O4	No results	No results	Full match	No results	No results	118.025	117.018	1.852		87.4	[M-H]-1	8.32952e+06	8.03996e+06	8.42482e+06	8.20147e+06	1.05885e+07	9.77839e+06	9.49622e+06	7.90184e+06	7.15525e+06	6.81807e+06	9.77839e+06	23.2212	7.15525e+06	22.7706	0.450595	5.69616	7.60616
Cytidine	C9 H13 N3 O5	Full match	No results	No results	Full match	Full match	243.085	244.093	1.51			[M+H]+1	2.61949e+06	2.40689e+06	2.39791e+06	2.6268e+06	5.72654e+06	5.76975e+06	5.6932e+06	3.70656e+06	3.65916e+06	3.65386e+06	5.72654e+06	22.4492	3.65916e+06	21.8031	0.646151	0.669866	0.789893
Sucrose	C12 H22 O11	Full match	No results	No results	Not the top hit	Full match	342.116	341.109	1.711			[M-H]-1	1.65664e+06	1.70164e+06	1.70973e+06	1.65518e+06	1.18866e+07	1.11032e+07	1.06261e+07	6.54565e+06	5.98205e+06	5.06172e+06	1.11032e+07	23.4045	5.98205e+06	22.5122	0.892269	5.6795	12.776
Mauritianin	C33 H40 O19	No match	Full match	No results	No results	Partial match	740.216	741.223	7.808	97		[M+H]+1	1.80574e+06	1.62414e+06	1.65031e+06	1.80534e+06	2.6846e+06	2.64495e+06	2.75823e+06	1.3712e+06	1.47741e+06	1.44633e+06	2.6846e+06	21.3563	1.44633e+06	20.464	0.892311	2.13219	3.81442
Luteolin	C15 H10 O6	Full match	Full match	No results	Partial match	Full match	286.048	287.055	7.808	95.7		[M+H]+1	5.75945e+06	5.52448e+06	5.53397e+06	5.76451e+06	9.19389e+06	9.16513e+06	1.02464e+07	4.82822e+06	4.92934e+06	5.03868e+06	9.19389e+06	23.1322	4.92934e+06	22.233	0.899282	6.46148	2.13408
L-Glutathione (reduced)	C10 H17 N3 O6 S	Full match	Full match	Full match	Full match	Full match	307.083	308.091	1.551	99.4	93.1	[M+H]+1	2.32649e+07	2.23478e+07	2.08311e+07	2.3044e+07	4.73582e+07	4.73603e+07	4.72773e+07	2.53079e+07	2.4546e+07	2.25979e+07	4.73582e+07	25.4971	2.4546e+07	24.549	0.948126	0.099989	5.78702
Trifolin	C21 H20 O11	Not the top hit	Full match	No results	Not the top hit	Not the top hit	448.1	449.107	8.173	96.6		[M+H]+1	3.10849e+07	3.0529e+07	3.05373e+07	3.1079e+07	4.12562e+07	4.35786e+07	4.44718e+07	1.91368e+07	2.04149e+07	1.99001e+07	4.35786e+07	25.3771	1.99001e+07	24.2463	1.13085	3.85115	3.24491
Kaempferol-3-O-rutinoside (purified)	C27 H30 O15	Full match	Full match	Full match	Partial match	Partial match	594.157	595.165	8.173	97.3	94.1	[M+H]+1	1.01584e+08	1.00032e+08	9.93428e+07	1.0182e+08	1.32786e+08	1.41284e+08	1.43016e+08	6.37036e+07	6.67084e+07	6.43827e+07	1.41284e+08	27.074	6.43827e+07	25.9402	1.13385	3.93807	2.42684
Myricetin	C15 H10 O8	Full match	Full match	Full match	Full match	Full match	318.037	319.045	7.588	99.7	89.4	[M+H]+1	1.427e+07	1.39996e+07	1.35283e+07	1.44265e+07	7.95246e+06	8.23098e+06	8.54596e+06	3.74671e+06	3.70461e+06	4.01653e+06	8.23098e+06	22.9726	3.74671e+06	21.8372	1.13544	3.60221	4.42749
Afzelin	C21 H20 O10	No match	Full match	No results	Full match	Full match	432.105	433.112	8.172	94.6		[M+H]+1	1.22037e+06	1.09408e+06	1.22896e+06	1.17612e+06	1.54896e+06	1.64044e+06	1.75897e+06	741577	742221	755870	1.64044e+06	20.6457	742221	19.5015	1.14417	6.38348	1.08132
Tran-ferulic acid	C10 H10 O4	Full match	No results	Full match	Partial match	Partial match	194.057	193.05	8.265		65.9	[M-H]-1	4.4624e+06	4.56094e+06	4.34754e+06	4.5329e+06	9.58131e+06	8.5774e+06	8.69382e+06	4.01961e+06	3.87906e+06	3.73759e+06	8.69382e+06	23.0516	3.87906e+06	21.8873	1.16428	6.13454	3.63544
Ferulic acid	C10 H10 O4	Full match	Full match	Full match	Full match	Full match	194.057	193.05	8.196	67.2	81.1	[M-H]-1	1.92966e+07	1.89362e+07	1.88255e+07	1.933e+07	4.03657e+07	3.94987e+07	3.95918e+07	1.67598e+07	1.62081e+07	1.5998e+07	3.95918e+07	25.2387	1.62081e+07	23.9502	1.28849	1.19532	2.4108
Kaempferol	C15 H10 O6	Full match	Full match	Full match	Full match	Full match	286.048	287.055	8.457	99.9	53.2	[M+H]+1	4.85831e+06	4.8396e+06	4.78047e+06	4.88031e+06	6.11096e+06	6.05902e+06	6.0077e+06	2.11085e+06	2.09568e+06	2.47118e+06	6.05902e+06	22.5307	2.11085e+06	21.0094	1.52126	0.852109	9.54905
7-Hydroxycoumarine	C9 H6 O3	Full match	Full match	No results	Full match	Full match	162.032	163.039	7.422	64.3		[M+H]+1	7.21245e+06	7.40879e+06	8.16657e+06	7.05585e+06	1.61036e+07	1.69418e+07	1.50689e+07	2.05343e+06	3.22345e+06	3.39593e+06	1.61036e+07	23.9409	3.22345e+06	21.6202	2.32071	5.84963	25.2655
p-coumaric acid	C9 H8 O3	Full match	Partial match	Full match	Partial match	Partial match	164.047	163.039	7.986	84.1	88.3	[M-H]-1	9.66487e+06	9.49062e+06	9.20566e+06	9.76269e+06	1.9836e+07	1.95539e+07	1.94165e+07	3.13635e+06	3.00556e+06	3.04943e+06	1.95539e+07	24.221	3.04943e+06	21.5401	2.68084	1.09098	2.17269
Caffeic acid	C9 H8 O4	Full match	Full match	Full match	Full match	Full match	180.042	179.034	7.468	95.2	87	[M-H]-1	1.14207e+07	1.12199e+07	1.10548e+07	1.14761e+07	2.75122e+07	2.76352e+07	2.64736e+07	3.18618e+06	3.03606e+06	3.20953e+06	2.75122e+07	24.7136	3.18618e+06	21.6034	3.11017	2.34539	2.99421
(2R)-dihomocitric acid	C8 H12 O7	Full match	No results	No results	No results	Full match	220.058	219.051	1.566			[M-H]-1	3.37299e+06	3.76897e+06	3.45681e+06	3.4993e+06	3.83565e+06	3.1542e+06	3.30879e+06	5.95219e+06	5.82958e+06	4.96785e+06	3.30879e+06	5.82958e+06	10.4074	9.6079
3-Amino-2-naphthoic acid	C11 H9 N O2	Full match	Full match	No results	No results	Partial match	187.063	188.07	6.792	67.1		[M+H]+1	1.16536e+06	1.11303e+06	1.07041e+06	1.17947e+06	314136	277997	355773	7.27809e+06	6.93429e+06	6.91413e+06	314136	6.93429e+06	12.3178	2.90481
3-Methylinosine	C11 H14 N4 O5	Full match	No results	No results	No results	Full match	282.095	281.088	1.572			[M-H]-1	2.36747e+06	2.32335e+06	2.55166e+06	2.28969e+06	1.61564e+06	1.38961e+06	1.31153e+06	3.40376e+06	3.28803e+06	2.88562e+06	1.38961e+06	3.28803e+06	10.9763	8.51909
4-Guanidinobutyric acid	C5 H11 N3 O2	Full match	Full match	No results	No results	Full match	145.085	146.092	1.539	87.1		[M+H]+1	6.38392e+06	7.78444e+06	6.08558e+06	6.88837e+06	3.782e+06	3.5856e+06	3.38717e+06	1.57662e+07	1.52031e+07	1.4225e+07	3.5856e+06	1.52031e+07	5.50679	5.17676
Furamizole	C12 H8 N4 O5	Full match	No results	No results	No results	Full match	288.048	287.041	1.743			[M-H]-1	2.02393e+06	1.95204e+06	2.15614e+06	1.95633e+06	2.66745e+06	2.46997e+06	2.22437e+06	1.15195e+06	1.00387e+06	884854	2.46997e+06	1.00387e+06	9.04557	13.2023
Hexose	C6 H12 O6	Full match	No results	No results	Partial match	Full match	180.063	179.055	1.553			[M-H]-1	2.11851e+07	2.24926e+07	2.23849e+07	2.13278e+07	2.44343e+07	2.14751e+07	1.86952e+07	2.25849e+07	1.90307e+07	2.43227e+07	2.14751e+07	2.25849e+07	13.3272	12.2726
L-(-)-Serine	C3 H7 N O3	Full match	No results	No results	Full match	Full match	105.043	106.05	1.462			[M+H]+1	1.86006e+07	1.76937e+07	1.8664e+07	1.82918e+07	1.90778e+07	1.99516e+07	1.825e+07	5.35244e+07	5.6064e+07	5.18564e+07	1.90778e+07	5.35244e+07	4.45661	3.93723
N-Acetylmuramic acid	C11 H19 N O8	Full match	No results	No results	No results	Full match	293.111	292.103	2.213			[M-H]-1	7.0022e+08	6.70941e+08	7.00575e+08	6.89975e+08	7.24123e+08	7.02472e+08	7.36896e+08	5.88344e+08	5.53208e+08	5.94645e+08	7.24123e+08	5.88344e+08	2.41297	3.85813
Tricine	C6 H13 N O5	Full match	No results	No results	Partial match	Full match	179.079	180.087	1.478			[M+H]+1	3.86508e+06	3.42202e+06	3.71907e+06	3.78265e+06	3.05066e+06	2.91448e+06	2.64296e+06	2.83379e+06	2.53301e+06	2.36906e+06	2.91448e+06	2.53301e+06	7.23363	9.14044
Vitamin C	C6 H8 O6	Full match	No results	No results	Full match	Full match	176.032	177.039	1.545			[M+H]+1	2.67668e+07	2.47184e+07	2.99622e+07	2.50244e+07	1.67377e+07	2.23373e+07	1.96642e+07	1.41441e+07	1.53233e+07	1.10722e+07	1.96642e+07	1.41441e+07	14.3044	16.2408

## Sheet: TME3
Additional file 1. Raw UHPLC-HRMS/MS data for 85 compounds (this file separates into three subfiles based on cultivar).
Name	Formula	Annot. Source: Predicted Compositions	Annot. Source: mzCloud Search	Annot. Source: mzVault Search	Annot. Source: Metabolika Search	Annot. Source: ChemSpider Search	Calc. MW	m/z	RT [min]	mzCloud Best Match	mzVault Best Match	Reference Ion	Norm. Area: 20220616_QC1_pos.raw (F1)	Norm. Area: 20220616_QC2_pos.raw (F2)	Norm. Area: 20220616_QC3_pos.raw (F3)	Norm. Area: 20220616_QC4_pos.raw (F4)	Norm. Area: 20220616_TME3_Healthy_pos_01.raw (F20)	Norm. Area: 20220616_TME3_Healthy_pos_02.raw (F21)	Norm. Area: 20220616_TME3_Healthy_pos_03.raw (F22)	Norm. Area: 20220616_TME3_Infected_pos_01.raw (F26)	Norm. Area: 20220616_TME3_Infected_pos_02.raw (F27)	Norm. Area: 20220616_TME3_Infected_pos_03.raw (F28)	Group Area: TME3_Healthy	Group Area: TME3_Infected	Group CV [%]: TME3_Healthy	Group CV [%]: TME3_Infected
Caffeic acid	C9 H8 O4	Full match	Full match	Full match	Full match	Full match	180.042	179.034	7.468	95.2	87	[M-H]-1	11420721	1.12199e+07	1.10548e+07	11476118	7.17379e+06	6.9551e+06	6.97268e+06	12150071	1.13883e+07	1.15046e+07	6.97268e+06	1.15046e+07	1.72748	3.5133
Citric acid	C6 H8 O7	Full match	Full match	Full match	Full match	Full match	192.026	191.019	1.714	99.2	88.1	[M-H]-1	2.45841e+08	2.26353e+08	2.43685e+08	2.40626e+08	2.10352e+08	1.74283e+08	1.70592e+08	2.55557e+08	2.13005e+08	2.14249e+08	1.74283e+08	2.14249e+08	11.8697	10.6397
D-(-)-Aspartic acid	C4 H7 N O4	Full match	Full match	Full match	Full match	Full match	133.037	134.045	1.468	94.6	87.6	[M+H]+1	1.43622e+08	1.44316e+08	1.44528e+08	1.4354e+08	5.90451e+07	5.92598e+07	6.41787e+07	8.73801e+07	8.78689e+07	9.33727e+07	5.92598e+07	8.78689e+07	4.774	3.71642
D-(+)-Glucose	C6 H12 O6	Full match	No results	Full match	Partial match	Not the top hit	180.063	179.055	1.505		76.4	[M-H]-1	3.30328e+07	4.63805e+07	5.1006e+07	3.09986e+07	2.47771e+07	2.25275e+07	3.92364e+07	3.07564e+07	2.67365e+07	2.8241e+07	2.47771e+07	2.8241e+07	31.4331	7.10688
DL-Glutamine	C5 H10 N2 O3	Full match	Full match	Full match	Full match	Full match	146.069	147.076	1.467	99	96.2	[M+H]+1	2.406e+08	2.36915e+08	2.41985e+08	2.38944e+08	3.83045e+07	3.84453e+07	4.18163e+07	7.54548e+07	7.61892e+07	8.25673e+07	3.84453e+07	7.61892e+07	5.03054	5.01043
DL-Tryptophan	C11 H12 N2 O2	Full match	Full match	Full match	Full match	Full match	204.09	205.097	3.846	87.7	86.8	[M+H]+1	2.4274e+07	2.37488e+07	2.301e+07	2.4527e+07	1.28232e+07	1.22661e+07	1.17632e+07	1.64155e+07	1.5951e+07	1.54945e+07	1.22661e+07	1.5951e+07	4.31654	2.88649
Ferulic acid	C10 H10 O4	Full match	Full match	Full match	Full match	Full match	194.057	193.05	8.196	67.2	81.1	[M-H]-1	1.92966e+07	1.89362e+07	1.88255e+07	1.933e+07	1.21817e+07	1.11541e+07	1.12693e+07	1.56659e+07	1.56398e+07	1.52308e+07	1.12693e+07	1.56398e+07	4.88064	1.5731
Gallic acid	C7 H6 O5	Full match	Full match	Full match	Full match	Full match	170.021	169.013	2.008	98.6	87.3	[M-H]-1	1.72626e+07	1.72757e+07	1.7815e+07	1.70825e+07	7.39901e+06	6.14448e+06	5.8209e+06	2.14753e+06	1.76582e+06	1.625e+06	6.14448e+06	1.76582e+06	12.9139	14.6451
Hyperoside	C21 H20 O12	Not the top hit	Full match	Full match	Full match	Full match	464.095	465.102	7.896	97.1	93.8	[M+H]+1	3.01685e+07	2.90587e+07	2.95005e+07	3.00161e+07	2.79077e+07	2.71366e+07	2.79867e+07	1.96309e+07	1.9469e+07	1.92623e+07	2.79077e+07	1.9469e+07	1.69683	0.949862
Kaempferol	C15 H10 O6	Full match	Full match	Full match	Full match	Full match	286.048	287.055	8.457	99.9	53.2	[M+H]+1	4.85831e+06	4.8396e+06	4.78047e+06	4.88031e+06	3.25179e+06	3.2945e+06	3.27454e+06	1.90122e+06	1.95323e+06	1.94189e+06	3.27454e+06	1.94189e+06	0.652742	1.41546
Kaempferol-3-O-rutinoside (purified)	C27 H30 O15	Full match	Full match	Full match	Partial match	Partial match	594.157	595.165	8.173	97.3	94.1	[M+H]+1	1.01584e+08	1.00032e+08	9.93428e+07	1.0182e+08	1.10228e+08	1.03723e+08	1.11462e+08	6.37225e+07	6.53403e+07	6.41814e+07	1.10228e+08	6.41814e+07	3.83337	1.29442
L-Asparagine	C4 H8 N2 O3	Full match	Full match	Full match	Full match	Full match	132.053	133.061	1.463	90.9	92.7	[M+H]+1	1.053e+08	1.02859e+08	1.06094e+08	1.04249e+08	1.00485e+07	1.03993e+07	1.14135e+07	1.468e+07	1.49552e+07	1.63086e+07	1.03993e+07	1.49552e+07	6.67485	5.69247
L-Glutamic acid	C5 H9 N O4	Full match	Full match	Full match	Full match	Full match	147.053	148.06	1.473	99.4	94.5	[M+H]+1	1.48279e+08	1.46772e+08	1.48362e+08	1.4776e+08	9.93578e+07	9.97313e+07	1.07702e+08	1.26419e+08	1.31116e+08	1.34366e+08	9.97313e+07	1.31116e+08	4.60919	3.05855
L-Histidine	C6 H9 N3 O2	Full match	Full match	Full match	Full match	Full match	155.069	156.077	1.429	99.2	93.7	[M+H]+1	3.08698e+07	2.81761e+07	3.07966e+07	3.00536e+07	3.71738e+06	3.62499e+06	4.00105e+06	7.74357e+06	7.83952e+06	8.53696e+06	3.71738e+06	7.83952e+06	5.18294	5.38594
L-Isoleucine	C6 H13 N O2	Full match	Full match	Full match	Partial match	Not the top hit	131.095	132.102	1.828	99.5	94.4	[M+H]+1	4.17812e+07	4.24813e+07	4.33516e+07	4.15517e+07	7.93559e+06	7.43581e+06	8.17045e+06	1.3299e+07	1.30304e+07	1.27113e+07	7.93559e+06	1.30304e+07	4.78123	2.26077
L-Leucine	C6 H13 N O2	Full match	Full match	Full match	Partial match	Not the top hit	131.095	132.102	1.903	98.4	83.2	[M+H]+1	3.83854e+07	4.00276e+07	3.94918e+07	3.86066e+07	8.49358e+06	8.39093e+06	8.78378e+06	1.12317e+07	1.11401e+07	1.07835e+07	8.49358e+06	1.11401e+07	2.38132	2.14255
L-Phenylalanine	C9 H11 N O2	Full match	Full match	Full match	Full match	Full match	165.079	166.086	2.392	97.4	92	[M+H]+1	9.69805e+07	1.02636e+08	9.38392e+07	9.98659e+07	2.85175e+07	2.70007e+07	2.9422e+07	5.16298e+07	4.81618e+07	4.82983e+07	2.85175e+07	4.82983e+07	4.32129	3.97873
Myricetin	C15 H10 O8	Full match	Full match	Full match	Full match	Full match	318.037	319.045	7.588	99.7	89.4	[M+H]+1	1.427e+07	1.39996e+07	1.35283e+07	1.44265e+07	1.17203e+07	1.21738e+07	1.20919e+07	4.87196e+06	4.98674e+06	4.83709e+06	1.20919e+07	4.87196e+06	2.01491	1.59846
Neochlorogenic acid	C16 H18 O9	Not the top hit	Full match	Full match	Partial match	Full match	354.095	353.088	3.592	93.6	84.8	[M-H]-1	7.94849e+06	8.01088e+06	7.56617e+06	8.09734e+06	1.17251e+07	1.169e+07	1.09413e+07	1.13762e+07	1.16206e+07	1.08645e+07	1.169e+07	1.13762e+07	3.86632	3.41821
p-coumaric acid	C9 H8 O3	Full match	Partial match	Full match	Partial match	Partial match	164.047	163.039	7.986	84.1	88.3	[M-H]-1	9.66487e+06	9.49062e+06	9.20566e+06	9.76269e+06	7.14473e+06	6.85893e+06	6.95146e+06	3.36714e+06	3.40671e+06	3.46921e+06	6.95146e+06	3.40671e+06	2.0877	1.50734
Quercetin	C15 H10 O7	Full match	Full match	Full match	Full match	Full match	302.042	303.049	7.896	99.8	82.9	[M+H]+1	1.90444e+08	1.9113e+08	1.83553e+08	1.92865e+08	1.78688e+08	1.71726e+08	1.79538e+08	1.29823e+08	1.27148e+08	1.26312e+08	1.78688e+08	1.27148e+08	2.42626	1.43553
Rutin	C27 H30 O16	Not the top hit	Full match	Full match	Full match	Full match	610.152	611.16	7.896	99.8	94	[M+H]+1	1.15543e+08	1.05524e+08	1.11163e+08	1.13701e+08	1.0504e+08	1.00727e+08	1.04649e+08	7.36092e+07	7.36366e+07	7.11813e+07	1.04649e+08	7.36092e+07	2.30513	1.9362
Succinic acid	C4 H6 O4	No results	No results	Full match	No results	No results	118.025	117.018	1.852		87.4	[M-H]-1	8.32952e+06	8.03996e+06	8.42482e+06	8.20147e+06	7.67942e+06	6.40271e+06	5.94207e+06	7.60063e+06	6.4498e+06	6.20353e+06	6.40271e+06	6.4498e+06	13.4845	11.0461
Trigonelline	C7 H7 N O2	Full match	Full match	Full match	Partial match	Not the top hit	137.047	138.055	1.494	99.8	86.3	[M+H]+1	7.58003e+08	7.22597e+08	7.73972e+08	7.4111e+08	5.81707e+08	5.76735e+08	6.14029e+08	6.77663e+08	6.65758e+08	6.87596e+08	5.81707e+08	6.77663e+08	3.42733	1.61505
Valine	C5 H11 N O2	Full match	Full match	Full match	Full match	Full match	117.079	118.086	1.554	66.8	81.3	[M+H]+1	9.53239e+07	9.14741e+07	9.26293e+07	9.49822e+07	3.36311e+07	3.19575e+07	3.94458e+07	4.66571e+07	4.41985e+07	5.04323e+07	3.36311e+07	4.66571e+07	11.2259	6.66723
4-Guanidinobutyric acid	C5 H11 N3 O2	Full match	Full match	No results	No results	Full match	145.085	146.092	1.539	87.1		[M+H]+1	6.38392e+06	7.78444e+06	6.08558e+06	6.88837e+06	4.476e+06	1.96398e+06	2.00782e+06	1.8784e+06	1.87212e+06	1.79981e+06	2.00782e+06	1.87212e+06	51.0604	2.36048
7-Hydroxycoumarine	C9 H6 O3	Full match	Full match	No results	Full match	Full match	162.032	163.039	7.422	64.3		[M+H]+1	7.21245e+06	7.40879e+06	8.16657e+06	7.05585e+06	4.89802e+06	5.19209e+06	5.12563e+06	6.96664e+06	6.84001e+06	6.36905e+06	5.12563e+06	6.84001e+06	3.04057	4.68231
Adenine	C5 H5 N5	Full match	No results	No results	Partial match	Full match	135.054	136.062	1.518			[M+H]+1	4.52256e+06	4.32768e+06	4.90613e+06	4.33615e+06	2.1479e+06	2.15496e+06	2.13099e+06	3.11804e+06	2.82243e+06	2.68213e+06	2.1479e+06	2.82243e+06	0.574179	7.74184
Adenosine	C10 H13 N5 O4	Full match	Full match	No results	Full match	Full match	267.097	268.104	1.686	99.1		[M+H]+1	1.04107e+07	1.01714e+07	1.05416e+07	1.02892e+07	4.8734e+06	4.76401e+06	5.11219e+06	6.56046e+06	6.28508e+06	6.23325e+06	4.8734e+06	6.28508e+06	3.62149	2.76548
Choline	C5 H13 N O	Full match	Full match	No results	No results	No results	103.1	104.107	1.46	97.3		[M+H]+1	2.31925e+08	2.29762e+08	2.34948e+08	2.30204e+08	1.21573e+08	1.21195e+08	1.36178e+08	2.04622e+08	2.06775e+08	2.25343e+08	1.21573e+08	2.06775e+08	6.76348	5.36755
D-(-)-Quinic acid	C7 H12 O6	Full match	Full match	No results	Full match	Full match	192.063	191.055	1.54	98.8		[M-H]-1	2.83697e+08	2.86955e+08	2.88633e+08	2.83181e+08	3.20004e+08	2.7189e+08	2.62832e+08	4.03149e+08	3.29697e+08	3.29723e+08	2.7189e+08	3.29723e+08	10.7856	11.9711
DL-Arginine	C6 H14 N4 O2	Full match	Full match	Full match	Full match	Full match	174.111	175.119	1.431	98.4	92.5	[M+H]+1	1.80197e+08	1.63919e+08	1.81579e+08	1.74661e+08	1.97992e+06	1.91747e+06	1.93034e+06	3.17379e+06	3.2903e+06	3.65958e+06	1.93034e+06	3.2903e+06	1.69752	7.51558
DL-Carnitine	C7 H15 N O3	Full match	Full match	No results	No results	Full match	161.105	162.112	1.472	93.5		[M+H]+1	3.6458e+06	3.61623e+06	3.64886e+06	3.63538e+06	331301	216602	354585	2.42405e+06	2.39269e+06	2.61714e+06	331301	2.42405e+06	24.5542	4.90523
Gluconic acid	C6 H12 O7	Full match	Full match	Full match	Full match	Full match	196.058	195.05	1.511	97.5	89.2	[M-H]-1	8.37685e+07	8.34514e+07	8.64718e+07	8.28412e+07	8.08078e+07	6.01943e+07	5.78822e+07	7.02534e+07	5.13029e+07	5.14771e+07	6.01943e+07	5.14771e+07	19.0387	18.8827
Hexose	C6 H12 O6	Full match	No results	No results	Partial match	Full match	180.063	179.055	1.553			[M-H]-1	2.11851e+07	2.24926e+07	2.23849e+07	2.13278e+07	2.52673e+07	1.91965e+07	1.87441e+07	3.29871e+07	2.64609e+07	2.59398e+07	1.91965e+07	2.64609e+07	17.2886	13.7971
L-Pyroglutamic acid	C5 H7 N O3	Full match	Full match	Full match	Full match	Full match	129.042	130.05	1.467	98.4	77.9	[M+H]+1	1.44003e+08	1.46067e+08	1.4859e+08	1.43133e+08	3.57456e+07	3.52779e+07	3.8718e+07	6.12434e+07	6.02754e+07	6.25918e+07	3.57456e+07	6.12434e+07	5.10067	1.89567
L-Threonine	C4 H9 N O3	Full match	Full match	No results	Full match	Full match	119.058	120.066	1.47	96.9		[M+H]+1	1.31978e+08	1.30631e+08	1.3245e+08	1.3138e+08	5.16574e+07	5.02066e+07	5.41479e+07	8.59945e+07	8.47574e+07	8.95339e+07	5.16574e+07	8.59945e+07	3.83314	2.8572
L-Tyrosine	C9 H11 N O3	Full match	Full match	Full match	Full match	Full match	181.074	182.081	1.718	80.6	68	[M+H]+1	3.5981e+07	3.40681e+07	3.64895e+07	3.51775e+07	6.50314e+06	6.30591e+06	7.2043e+06	9.80024e+06	9.61971e+06	1.04529e+07	6.50314e+06	9.80024e+06	7.07774	4.40193
Luteolin	C15 H10 O6	Full match	Full match	No results	Partial match	Full match	286.048	287.055	7.808	95.7		[M+H]+1	5.75945e+06	5.52448e+06	5.53397e+06	5.76451e+06	5.54317e+06	6.1004e+06	6.03369e+06	4.62435e+06	4.65058e+06	4.91777e+06	6.03369e+06	4.65058e+06	5.16412	3.43191
Mauritianin	C33 H40 O19	No match	Full match	No results	No results	Partial match	740.216	741.223	7.808	97		[M+H]+1	1.80574e+06	1.62414e+06	1.65031e+06	1.80534e+06	1.73032e+06	1.82154e+06	1.82587e+06	1.37962e+06	1.42798e+06	1.42344e+06	1.82154e+06	1.42344e+06	3.01034	1.89347
Pipecolic acid	C16 H18 O2 S	No match	Full match	No results	No results	No results	274.103	275.11	1.848	64.3		[M+H]+1	2.70568e+06	2.46109e+06	2.69676e+06	2.63017e+06	1.9993e+06	1.83714e+06	2.40218e+06	1.31026e+06	1.34859e+06	1.49605e+06	1.9993e+06	1.34859e+06	13.9905	7.08254
Rhamnetin	C16 H12 N4 O4	Not the top hit	Full match	No results	No results	No results	324.086	323.079	1.529	70.4		[M-H]-1	1.35686e+06	1.59178e+06	1.27072e+06	1.47016e+06	1.42522e+06	909219	786545	1.92441e+06	1.01195e+06	1.44756e+06	909219	1.44756e+06	32.5786	31.2314
trans-3-Indoleacrylic acid	C15 H10 Cl F N2 O	No match	Full match	No results	No results	Full match	288.048	289.055	1.697	72.2		[M+H]+1	2.25568e+07	2.17823e+07	2.27501e+07	2.22479e+07	2.87211e+07	4.824e+07	3.34056e+07	3.25109e+07	3.29639e+07	3.53637e+07	3.34056e+07	3.29639e+07	27.698	4.56109
Trifolin	C6 H11 N O2	Full match	Full match	No results	Full match	Full match	129.079	130.086	1.422	94.6		[M+H]+1	1.28416e+07	1.23926e+07	1.25453e+07	1.28002e+07	3.52274e+06	3.48902e+06	4.14274e+06	6.84423e+06	6.76463e+06	7.12059e+06	3.52274e+06	6.84423e+06	9.89949	2.70375
(E)-Aconitic Acid	C11 H9 N O2	Full match	Full match	No results	No results	Full match	187.063	188.07	3.845	91.1		[M+H]+1	2.57653e+07	2.58594e+07	2.51108e+07	2.60102e+07	1.36849e+07	1.32193e+07	1.26303e+07	1.77255e+07	1.71056e+07	1.66496e+07	1.32193e+07	1.71056e+07	4.01046	3.14693
3-Methylinosine	C21 H20 O11	Not the top hit	Full match	No results	Not the top hit	Not the top hit	448.1	449.107	8.173	96.6		[M+H]+1	3.10849e+07	3.0529e+07	3.05373e+07	3.1079e+07	3.33834e+07	3.14613e+07	3.35433e+07	1.97577e+07	2.00287e+07	1.93777e+07	3.33834e+07	1.97577e+07	3.53288	1.65817
D-(+)-Proline	C7 H8 O5	Full match	No results	No results	Full match	Full match	172.037	173.044	1.555			[M+H]+1	2.85422e+06	2.49689e+06	3.0804e+06	2.66181e+06	3.72743e+06	3.81516e+06	3.78443e+06	3.62258e+06	3.62022e+06	3.95881e+06	3.78443e+06	3.62258e+06	1.17907	5.21732
D-Glucaric acid	C6 H6 O6	Full match	No results	No results	Full match	Full match	174.016	173.009	1.576			[M-H]-1	9.30155e+06	9.86017e+06	9.90835e+06	9.33859e+06	1.41828e+07	1.19913e+07	1.19739e+07	1.08244e+07	9.64059e+06	9.9241e+06	1.19913e+07	9.9241e+06	9.98966	6.10216
DL-Lysine	C11 H14 N4 O5	Full match	No results	No results	No results	Full match	282.095	281.088	1.572			[M-H]-1	2.36747e+06	2.32335e+06	2.55166e+06	2.28969e+06	2.58123e+06	1.98146e+06	2.12156e+06	2.45368e+06	2.28707e+06	2.27565e+06	2.12156e+06	2.28707e+06	14.0818	4.26072
L-(-)-Serine	C5 H9 N O2	Full match	Full match	Full match	Full match	Full match	115.063	116.071	1.499	91.9	73.6	[M+H]+1	1.11321e+08	1.06736e+08	1.14791e+08	1.08685e+08	2.06016e+07	1.92272e+07	2.09075e+07	2.80981e+07	2.74144e+07	2.92128e+07	2.06016e+07	2.80981e+07	4.42073	3.21438
APM	C6 H10 O8	Full match	No results	Full match	Partial match	Partial match	210.037	209.03	1.525		85.3	[M-H]-1	1.74792e+07	1.76501e+07	1.79328e+07	1.73965e+07	1.84261e+07	1.48283e+07	1.35866e+07	1.75292e+07	1.32728e+07	1.32933e+07	1.48283e+07	1.32933e+07	16.0983	16.6788
Tran-ferulic acid	C6 H14 N2 O2	Full match	Full match	No results	Full match	Full match	146.105	147.113	1.422	97		[M+H]+1	3.33722e+07	3.14102e+07	3.29623e+07	3.29103e+07	9.04407e+06	9.26387e+06	9.95053e+06	1.78819e+07	1.76465e+07	1.88853e+07	9.26387e+06	1.78819e+07	5.01981	3.62708
Ascorbyl glucoside	C3 H7 N O3	Full match	No results	No results	Full match	Full match	105.043	106.05	1.462			[M+H]+1	1.86006e+07	1.76937e+07	1.8664e+07	1.82918e+07	3.233e+06	3.36769e+06	3.66878e+06	8.20842e+06	8.13703e+06	8.62359e+06	3.36769e+06	8.20842e+06	6.51789	3.15682
sphinganine	C12 H22 O11	Full match	No results	No results	Full match	Full match	342.116	341.109	2.008			[M-H]-1	3.3073e+06	3.15065e+06	3.33687e+06	3.24394e+06	3.18236e+06	2.83948e+06	2.62628e+06	3.39997e+06	2.92011e+06	2.63065e+06	2.83948e+06	2.92011e+06	9.73219	13.0235
Gentiopicrin	C7 H13 N O4	Full match	No results	No results	No results	Full match	175.084	176.092	1.749			[M+H]+1	1.34082e+06	1.30723e+06	1.26869e+06	1.37275e+06	1.68655e+06	2.04341e+06	2.34015e+06	1.90278e+06	2.39975e+06	3.02815e+06	2.04341e+06	2.39975e+06	16.1739	23.0796
Glucogallin	C10 H10 O4	Full match	No results	Full match	Partial match	Partial match	194.057	193.05	8.265		65.9	[M-H]-1	4.4624e+06	4.56094e+06	4.34754e+06	4.5329e+06	2.96636e+06	3.0944e+06	2.90451e+06	4.60091e+06	4.54372e+06	4.68951e+06	2.96636e+06	4.60091e+06	3.24077	1.59296
Glucoheptonic Acid	C12 H18 O11	Full match	No results	No results	No results	Full match	338.085	337.078	1.574			[M-H]-1	1.11116e+07	1.05496e+07	1.11115e+07	1.09208e+07	1.95901e+07	1.5986e+07	1.45681e+07	2.15657e+07	1.61331e+07	1.67619e+07	1.5986e+07	1.67619e+07	15.4899	16.3697
(2R)-dihomocitric acid	C8 H12 O7	Full match	No results	No results	No results	Full match	220.058	219.051	1.566			[M-H]-1	3.37299e+06	3.76897e+06	3.45681e+06	3.4993e+06	3.33788e+06	2.49172e+06	2.75133e+06	4.47716e+06	3.1771e+06	3.30429e+06	2.75133e+06	3.30429e+06	15.155	19.6203
Chlorogenic acid	C16 H18 O9	Full match	Full match	Full match	Partial match	Full match	354.095	353.088	6.792	82.8	78.4	[M-H]-1	2.73277e+06	2.73695e+06	2.7707e+06	2.72099e+06	4.9266e+06	4.79808e+06	4.79759e+06	4.45994e+06	4.19053e+06	3.96437e+06	4.79808e+06	4.19053e+06	1.53575	5.90014
D-Glucose 6-phosphate	C6 H13 O9 P	Full match	Full match	Full match	Full match	Full match	260.03	259.022	1.557	88.9	65.2	[M-H]-1	5.06708e+07	4.64933e+07	5.03443e+07	4.94416e+07	2.68194e+07	2.34111e+07	2.40283e+07	3.28395e+07	2.90728e+07	2.96056e+07	2.40283e+07	2.96056e+07	7.3364	6.68184
Furamizole	C12 H8 N4 O5	Full match	No results	No results	No results	Full match	288.048	287.041	1.743			[M-H]-1	2.02393e+06	1.95204e+06	2.15614e+06	1.95633e+06	2.77534e+06	2.05176e+06	2.04766e+06	3.07289e+06	2.26808e+06	2.19511e+06	2.05176e+06	2.26808e+06	18.2819	19.3904
N-Acetylmuramic acid	C11 H19 N O8	Full match	No results	No results	No results	Full match	293.111	292.103	2.213			[M-H]-1	7.0022e+08	6.70941e+08	7.00575e+08	6.89975e+08	4.47188e+08	4.01289e+08	3.75479e+08	6.91557e+08	6.39274e+08	6.01178e+08	4.01289e+08	6.39274e+08	8.90233	7.04574
Nitrosoguvacoline	C7 H10 N2 O3	Full match	No results	No results	No results	Full match	170.069	171.076	1.487			[M+H]+1	2.03735e+06	1.88814e+06	1.87365e+06	2.04914e+06	2.70908e+06	2.82269e+06	2.94959e+06	2.37988e+06	2.29592e+06	2.26315e+06	2.82269e+06	2.29592e+06	4.25573	2.60298
Tricine	C6 H13 N O5	Full match	No results	No results	Partial match	Full match	179.079	180.087	1.478			[M+H]+1	3.86508e+06	3.42202e+06	3.71907e+06	3.78265e+06	3.69461e+06	3.87467e+06	4.04279e+06	4.91039e+06	4.70428e+06	4.96885e+06	3.87467e+06	4.91039e+06	4.49859	2.85905
Vitamin C	C6 H8 O6	Full match	No results	No results	Full match	Full match	176.032	177.039	1.545			[M+H]+1	2.67668e+07	2.47184e+07	2.99622e+07	2.50244e+07	3.66533e+07	4.22235e+07	4.22538e+07	5.34256e+07	5.38632e+07	3.96892e+07	4.22235e+07	5.34256e+07	7.98649	16.4515
