# Supplementary material for: Metabolic profiles of Sri Lankan cassava mosaic virus-infected and healthy cassava (Manihot esculenta Crantz) cultivars with tolerance and susceptibility phenotypes
Source: BMC Plant Biol. 2023 Apr 5;23:178. doi: 10.1186/s12870-023-04181-3 (PMC10074701; doi:10.1186/s12870-023-04181-3)
Supplement: Supplementary file 2 — Additional file 2. Raw UHPLC-HRMS/MS data for 54 shared compounds that were differential compounds in all three cultivars (TME3, KU50, and R11), including results based on one-way ANOVA followed by Fisher’s LSD test (P < 0.05) in MetaboAnalyst. [file 12870_2023_4181_MOESM2_ESM.xlsx]

## Sheet: Sheet1
Additional file 2. Raw UHPLC-HRMS/MS data for 54 shared compounds that were differential compounds in all three cultivars (TME3, KU50, and R11), including results based on one-way ANOVA followed by Fisher’s LSD test (P<0.05) in MetaboAnalyst.
Name	R11_Healthy_n1	R11_Healthy_n2	R11_Healthy_n3	R11_Infected_n1	R11_Infected_n2	R11_Infected_n3	KU50_Healthy_n1	KU50_Healthy_n2	KU50_Healthy_n3	KU50_Infected_n1	KU50_Infected_n2	KU50_Infected_n3	TME3_Healthy_n1	TME3_Healthy_n2	TME3_Healthy_n3	TME3_Infected_n1	TME3_Infected_n2	TME3_Infected_n3
Group	R11Healthy	R11Healthy	R11Healthy	R11Infected	R11Infected	R11Infected	KU50Healthy	KU50Healthy	KU50Healthy	KU50Infected	KU50Infected	KU50Infected	TME3Healthy	TME3Healthy	TME3Healthy	TME3Infected	TME3Infected	TME3Infected
Caffeic acid	2.75122e+07	2.76352e+07	2.64736e+07	3.18618e+06	3.03606e+06	3.20953e+06	3.47936e+06	3.43669e+06	3.4495e+06	1.01563e+06	1.06799e+06	1.02515e+06	7.17379e+06	6.9551e+06	6.97268e+06	12150071	1.13883e+07	1.15046e+07
D-(-)-Aspartic acid	2.04014e+08	2.05892e+08	1.91974e+08	1.77161e+08	177652585	1.61513e+08	2.39066e+08	2.40576e+08	2.24231e+08	108447281	1.05833e+08	9.82013e+07	5.90451e+07	5.92598e+07	6.41787e+07	8.73801e+07	8.78689e+07	9.33727e+07
Citric acid	1.57931e+08	150859254	1.37768e+08	1.94107e+08	1.62484e+08	1.61119e+08	6.65668e+08	6.40595e+08	6.08827e+08	2.45837e+08	2.17611e+08	2.2736e+08	210352414	1.74283e+08	1.70592e+08	2.55557e+08	2.13005e+08	2.14249e+08
D-(+)-Glucose	5.84973e+07	5.37005e+07	3.21097e+07	4.82881e+07	4.44751e+07	4.10114e+07	1.48102e+07	1.46805e+07	1.45156e+07	7.03933e+07	69868488	7.25073e+07	2.47771e+07	2.25275e+07	3.92364e+07	3.07564e+07	2.67365e+07	2.8241e+07
DL-Glutamine	1.70236e+08	1.74216e+08	1.60839e+08	7.40882e+08	7.42638e+08	6.72791e+08	5.76115e+07	5.84465e+07	53147883	2.1271e+08	2.09735e+08	1.9465e+08	3.83045e+07	3.84453e+07	4.18163e+07	7.54548e+07	7.61892e+07	8.25673e+07
DL-Tryptophan	1.77097e+07	1.73515e+07	1.76462e+07	5.57845e+07	5.62036e+07	5.86125e+07	1.25118e+07	1.24823e+07	1.34986e+07	2.03886e+07	2.00248e+07	2.09342e+07	1.28232e+07	1.22661e+07	1.17632e+07	1.64155e+07	1.5951e+07	1.54945e+07
Ferulic acid	4.03657e+07	3.94987e+07	3.95918e+07	1.67598e+07	1.62081e+07	1.5998e+07	7.65114e+06	7.44593e+06	7.35079e+06	3.70134e+06	3.5312e+06	3.56491e+06	1.21817e+07	1.11541e+07	1.12693e+07	1.56659e+07	1.56398e+07	1.52308e+07
Gallic acid	7.65233e+06	7.06748e+06	7.23995e+06	1.89531e+07	1.66581e+07	1.70339e+07	1.56633e+07	1.40759e+07	1.37349e+07	5.35668e+07	4.61578e+07	4.92188e+07	7.39901e+06	6.14448e+06	5.8209e+06	2.14753e+06	1.76582e+06	1.625e+06
Hyperoside	2.39697e+07	2.4996e+07	2.45451e+07	3.794e+07	3.6828e+07	3.64685e+07	2.1079e+07	2.22329e+07	2.20003e+07	2.8045e+07	2.82506e+07	2.88804e+07	2.79077e+07	2.71366e+07	2.79867e+07	1.96309e+07	1.9469e+07	1.92623e+07
Kaempferol	6.11096e+06	6.05902e+06	6.0077e+06	2.11085e+06	2.09568e+06	2.47118e+06	1.72629e+06	1.78439e+06	1.88171e+06	7.79996e+06	7.8746e+06	8.06657e+06	3.25179e+06	3.2945e+06	3.27454e+06	1.90122e+06	1.95323e+06	1.94189e+06
Kaempferol-3-O-rutinoside (purified)	1.32786e+08	1.41284e+08	1.43016e+08	6.37036e+07	6.67084e+07	6.43827e+07	4.85207e+07	5.02221e+07	5.17293e+07	1.08606e+08	1.07603e+08	1.09163e+08	1.10228e+08	1.03723e+08	1.11462e+08	6.37225e+07	6.53403e+07	6.41814e+07
L-Asparagine	5.52414e+07	5.69018e+07	5.2387e+07	3.62914e+08	3.6806e+08	3.39847e+08	4.27751e+07	4.22056e+07	3.90115e+07	8.01787e+07	7.75567e+07	7.15747e+07	1.00485e+07	1.03993e+07	1.14135e+07	1.468e+07	1.49552e+07	1.63086e+07
L-Glutamic acid	2.05103e+08	2.03503e+08	1.95279e+08	1.55547e+08	1.49431e+08	1.36842e+08	2.42319e+08	2.43004e+08	2.2489e+08	1.09035e+08	1.08827e+08	1.01718e+08	9.93578e+07	9.97313e+07	1.07702e+08	1.26419e+08	1.31116e+08	134366372
L-Histidine	2.04472e+07	2.08669e+07	2.01312e+07	1.11286e+08	1.11855e+08	1.02308e+08	6.98002e+06	7.05576e+06	6.33795e+06	1.30979e+07	1.24873e+07	1.19234e+07	3.71738e+06	3.62499e+06	4.00105e+06	7.74357e+06	7.83952e+06	8.53696e+06
L-Isoleucine	4.66378e+07	4.57208e+07	4.39866e+07	9.34282e+07	9.04814e+07	8.35871e+07	3.32809e+07	3.18597e+07	3.02495e+07	6.4598e+07	6.15704e+07	5.98859e+07	7.93559e+06	7.43581e+06	8.17045e+06	1.3299e+07	1.30304e+07	1.27113e+07
L-Leucine	5.00286e+07	4.76946e+07	4.46135e+07	7.0185e+07	6.99701e+07	6.68058e+07	3.01622e+07	3.03298e+07	2.8413e+07	6.73164e+07	6.63828e+07	6.38796e+07	8.49358e+06	8.39093e+06	8.78378e+06	1.12317e+07	1.11401e+07	1.07835e+07
L-Phenylalanine	8.84805e+07	8.80869e+07	8.69289e+07	248529335	2.56471e+08	2.47105e+08	7.70087e+07	7.58023e+07	7.40355e+07	8.51869e+07	8.66711e+07	8.38775e+07	2.85175e+07	2.70007e+07	2.9422e+07	5.16298e+07	4.81618e+07	4.82983e+07
Myricetin	7.95246e+06	8.23098e+06	8.54596e+06	3.74671e+06	3.70461e+06	4.01653e+06	2.37876e+07	2.55633e+07	2.65263e+07	1.9958e+07	2.02705e+07	2.09758e+07	1.17203e+07	1.21738e+07	1.20919e+07	4.87196e+06	4.98674e+06	4.83709e+06
p-coumaric acid	1.9836e+07	1.95539e+07	1.94165e+07	3.13635e+06	3.00556e+06	3.04943e+06	4.03781e+06	4.15697e+06	4.15125e+06	4.94813e+06	4.96355e+06	4.78191e+06	7.14473e+06	6.85893e+06	6.95146e+06	3.36714e+06	3.40671e+06	3.46921e+06
Quercetin	1.5471e+08	1.63394e+08	1.58237e+08	2.40425e+08	2.31945e+08	2.32719e+08	1.35929e+08	1.4413e+08	1.42884e+08	1.73113e+08	1.81217e+08	1.82646e+08	1.78688e+08	171725846	1.79538e+08	129822788	1.27148e+08	1.26312e+08
Rutin	8.7361e+07	9.05707e+07	9.07974e+07	1.39757e+08	138411012	1.37566e+08	8.06212e+07	8.39133e+07	8.43701e+07	1.07795e+08	1.08738e+08	1.10354e+08	1.0504e+08	1.00727e+08	1.04649e+08	7.36092e+07	7.36366e+07	7.11813e+07
Succinic acid	1.05885e+07	9.77839e+06	9.49622e+06	7.90184e+06	7.15525e+06	6.81807e+06	8.42669e+06	7.49588e+06	7.36731e+06	9.2516e+06	7.87795e+06	7.90042e+06	7.67942e+06	6.40271e+06	5.94207e+06	7.60063e+06	6.4498e+06	6.20353e+06
Trigonelline	9.87722e+08	9.85003e+08	9.10426e+08	1011573073	9.80886e+08	9.36179e+08	6.76858e+08	6.78525e+08	6.23387e+08	7.00557e+08	6.75187e+08	6.54339e+08	5.81707e+08	5.76735e+08	6.14029e+08	6.77663e+08	6.65758e+08	6.87596e+08
Valine	8.92159e+07	8.40922e+07	8.67163e+07	181218980	1.66941e+08	1.4715e+08	7.93096e+07	6.82704e+07	6.37787e+07	1.28089e+08	1.25669e+08	1.19536e+08	3.36311e+07	3.19575e+07	3.94458e+07	4.66571e+07	4.41985e+07	5.04323e+07
Tran-ferulic acid	9.58131e+06	8.5774e+06	8.69382e+06	4.01961e+06	3.87906e+06	3.73759e+06	2.62119e+06	2.62808e+06	2.46941e+06	950368	959716	883338	2.96636e+06	3.0944e+06	2.90451e+06	4.60091e+06	4.54372e+06	4.68951e+06
APM	837229	1.21559e+06	1.32054e+06	1.88428e+06	2.26797e+06	2.44974e+06	216235	204728	196266	2.6864e+06	2.50106e+06	2.49399e+06	1.68655e+06	2.04341e+06	2.34015e+06	1.90278e+06	2.39975e+06	3.02815e+06
4-Guanidinobutyric acid	3.782e+06	3.5856e+06	3.38717e+06	1.57662e+07	1.52031e+07	1.4225e+07	3.0219e+06	2.97796e+06	2.95792e+06	4.9562e+06	4.74191e+06	4.40066e+06	4.476e+06	1.96398e+06	2.00782e+06	1.8784e+06	1.87212e+06	1.79981e+06
Adenosine	9.57823e+06	8.96322e+06	9.02237e+06	11754348	1.07689e+07	1.05787e+07	7.801e+06	7.58651e+06	7.48624e+06	1.63657e+07	1.56816e+07	1.5131e+07	4.8734e+06	4.76401e+06	5.11219e+06	6.56046e+06	6.28508e+06	6.23325e+06
Choline	1.89641e+08	1.92468e+08	1.75927e+08	3.752e+08	3.78433e+08	3.36581e+08	195789471	192768728	1.76381e+08	274598187	2.66652e+08	2.47331e+08	1.21573e+08	1.21195e+08	1.36178e+08	204622410	2.06775e+08	2.25343e+08
D-(-)-Quinic acid	2.88734e+08	2.70145e+08	248344887	5.11817e+08	472970135	4.35549e+08	48840728	4.43751e+07	4.50066e+07	3.14537e+08	2.79276e+08	2.90144e+08	3.20004e+08	2.7189e+08	2.62832e+08	403149438	3.29697e+08	329722659
D-(+)-Proline	9.5719e+07	9.55645e+07	8.7695e+07	2.24606e+08	2.09536e+08	1.98765e+08	5.34331e+07	5.2062e+07	4.79039e+07	2.40678e+08	2.303e+08	2.20675e+08	2.06016e+07	1.92272e+07	2.09075e+07	2.80981e+07	2.74144e+07	2.92128e+07
D-Glucose 6-phosphate	6.6759e+07	4.35746e+07	6.08125e+07	5.69684e+07	5.53321e+07	5.22894e+07	6.81442e+07	6.47772e+07	6.60397e+07	5.42561e+07	5.10332e+07	5.08919e+07	2.68194e+07	2.34111e+07	2.40283e+07	3.28395e+07	2.90728e+07	2.96056e+07
DL-Arginine	1.64284e+08	1.65721e+08	1.58963e+08	7.18224e+08	7.20607e+08	6.58915e+08	6.29566e+06	5.91246e+06	5.3234e+06	4.02098e+07	3.84207e+07	3.81087e+07	1.97992e+06	1.91747e+06	1.93034e+06	3.17379e+06	3.2903e+06	3.65958e+06
DL-Lysine	2.685e+07	2.66995e+07	2.58864e+07	7.06714e+07	6.88338e+07	6.16061e+07	2.09821e+07	2.02165e+07	1.85233e+07	4.11697e+07	4.00199e+07	3.84946e+07	9.04407e+06	9.26387e+06	9.95053e+06	1.78819e+07	1.76465e+07	1.88853e+07
Gluconic acid	9.06406e+07	7.4303e+07	7.03861e+07	1.32272e+08	1.16034e+08	1.03698e+08	6.47946e+07	5.70474e+07	5.70049e+07	9.86683e+07	8.41734e+07	8.36783e+07	8.08078e+07	6.01943e+07	5.78822e+07	7.02534e+07	5.13029e+07	5.14771e+07
L-Pyroglutamic acid	1.23147e+08	1.20838e+08	1.12003e+08	4.05649e+08	3.993e+08	361762255	6.84738e+07	6.72917e+07	6.17422e+07	1.23753e+08	120626206	1.10384e+08	3.57456e+07	3.52779e+07	3.8718e+07	6.12434e+07	6.02754e+07	6.25918e+07
L-Threonine	1.2872e+08	128158336	1.21017e+08	2.82835e+08	2.75529e+08	2.47285e+08	1.27577e+08	1.24441e+08	113689432	1.18095e+08	1.12051e+08	1.07375e+08	5.16574e+07	5.02066e+07	5.41479e+07	8.59945e+07	8.47574e+07	8.95339e+07
L-Tyrosine	4.36146e+07	3.83447e+07	3.40164e+07	8.43293e+07	8.07506e+07	7.17419e+07	2.60329e+07	2.54095e+07	2.35227e+07	4.74387e+07	4.67724e+07	4.43522e+07	6.50314e+06	6.30591e+06	7.2043e+06	9.80024e+06	9.61971e+06	1.04529e+07
Luteolin	9.19389e+06	9.16513e+06	1.02464e+07	4.82822e+06	4.92934e+06	5.03868e+06	4.51861e+06	4.64584e+06	5.01634e+06	3.46302e+06	3.4769e+06	3.69901e+06	5.54317e+06	6.1004e+06	6.03369e+06	4.62435e+06	4.65058e+06	4.91777e+06
Mauritianin	2.6846e+06	2.64495e+06	2.75823e+06	1.3712e+06	1.47741e+06	1.44633e+06	1.38055e+06	1.38404e+06	1.45677e+06	973803	1.10569e+06	1.08838e+06	1.73032e+06	1.82154e+06	1.82587e+06	1.37962e+06	1.42798e+06	1.42344e+06
Pipecolic acid	1.05287e+07	1.03313e+07	1.01457e+07	2.8467e+07	2.66651e+07	2.37672e+07	8.09551e+06	7.71946e+06	6.97718e+06	1.53499e+07	1.4997e+07	1.38364e+07	3.52274e+06	3.48902e+06	4.14274e+06	6.84423e+06	6.76463e+06	7.12059e+06
Rhamnetin	1.28546e+06	1.30392e+06	1.34878e+06	2.63598e+06	2.65962e+06	2.68547e+06	1.92995e+06	1.93632e+06	1.9398e+06	3.40792e+06	3.64474e+06	3.70394e+06	2.1968e+06	2.30145e+06	2.36919e+06	1.64861e+06	1.67984e+06	1.71097e+06
trans-3-Indoleacrylic acid	1.91325e+07	19074079	1.9473e+07	5.9559e+07	6.04948e+07	6.37686e+07	1.33904e+07	1.3593e+07	1.4078e+07	2.20825e+07	2.09195e+07	2.21318e+07	1.36849e+07	1.32193e+07	1.26303e+07	1.77255e+07	1.71056e+07	1.66496e+07
Trifolin	4.12562e+07	4.35786e+07	4.44718e+07	1.91368e+07	2.04149e+07	1.99001e+07	1.51547e+07	1.58148e+07	1.56207e+07	3.28192e+07	3.1276e+07	3.19741e+07	3.33834e+07	3.14613e+07	3.35433e+07	1.97577e+07	2.00287e+07	1.93777e+07
Hexose	2.44343e+07	2.14751e+07	1.86952e+07	2.25849e+07	1.90307e+07	2.43227e+07	1.62646e+07	1.35702e+07	1.40746e+07	1.67668e+07	1.29109e+07	1.68989e+07	2.52673e+07	1.91965e+07	1.87441e+07	3.29871e+07	2.64609e+07	2.59398e+07
L-(-)-Serine	1.90778e+07	1.99516e+07	1.825e+07	5.35244e+07	5.6064e+07	5.18564e+07	1.08707e+07	1.07012e+07	9.64894e+06	6.75774e+06	6.94581e+06	6.4507e+06	3.233e+06	3.36769e+06	3.66878e+06	8.20842e+06	8.13703e+06	8.62359e+06
Adenine	4.64463e+06	3.87024e+06	3.92436e+06	5.73741e+06	5.24086e+06	5.08967e+06	1.85985e+06	1.83238e+06	1.8581e+06	1.25541e+07	1.15143e+07	1.13709e+07	2.1479e+06	2.15496e+06	2.13099e+06	3.11804e+06	2.82243e+06	2.68213e+06
D-Glucaric acid	2.34408e+07	2.07062e+07	2.07643e+07	2.22587e+07	1.98599e+07	1.86109e+07	1.4696e+07	1.23921e+07	1.29725e+07	1.70065e+07	1.39623e+07	1.42384e+07	1.84261e+07	1.48283e+07	1.35866e+07	1.75292e+07	1.32728e+07	1.32933e+07
3-Methylinosine	1.61564e+06	1.38961e+06	1.31153e+06	3.40376e+06	3.28803e+06	2.88562e+06	2.55661e+06	2.25689e+06	2.28694e+06	2.33327e+06	2.12882e+06	2.15638e+06	2.58123e+06	1.98146e+06	2.12156e+06	2.45368e+06	2.28707e+06	2.27565e+06
(2R)-dihomocitric acid	3.83565e+06	3.1542e+06	3.30879e+06	5.95219e+06	5.82958e+06	4.96785e+06	917324	864254	1.00452e+06	5.76119e+06	4.44601e+06	5.1066e+06	3.33788e+06	2.49172e+06	2.75133e+06	4.47716e+06	3.1771e+06	3.30429e+06
Furamizole	2.66745e+06	2.46997e+06	2.22437e+06	1.15195e+06	1.00387e+06	884854	1.43428e+06	1.09e+06	1.09137e+06	1.92752e+06	1.45747e+06	1.53525e+06	2.77534e+06	2.05176e+06	2.04766e+06	3.07289e+06	2.26808e+06	2.19511e+06
N-Acetylmuramic acid	7.24123e+08	7.02472e+08	7.36896e+08	5.88344e+08	5.53208e+08	5.94645e+08	1069051940	1056375969	1054261153	6.11194e+08	5.84366e+08	6.01125e+08	4.47188e+08	4.01289e+08	3.75479e+08	6.91557e+08	6.39274e+08	6.01178e+08
Vitamin C	1.67377e+07	2.23373e+07	1.96642e+07	1.41441e+07	1.53233e+07	1.10722e+07	1.09241e+07	1.02369e+07	1.09335e+07	2.74032e+07	2.86649e+07	2.41705e+07	3.66533e+07	4.22235e+07	4.22538e+07	5.34256e+07	5.38632e+07	3.96892e+07
Tricine	3.05066e+06	2.91448e+06	2.64296e+06	2.83379e+06	2.53301e+06	2.36906e+06	5.82624e+06	5.51346e+06	5.00515e+06	4.59501e+06	4.52435e+06	4.16757e+06	3.69461e+06	3.87467e+06	4.04279e+06	4.91039e+06	4.70428e+06	4.96885e+06
