# Supplementary material for: Metabolic profiles of Sri Lankan cassava mosaic virus-infected and healthy cassava (Manihot esculenta Crantz) cultivars with tolerance and susceptibility phenotypes
Source: BMC Plant Biol. 2023 Apr 5;23:178. doi: 10.1186/s12870-023-04181-3 (PMC10074701; doi:10.1186/s12870-023-04181-3)
Supplement: Supplementary file 3 — Additional file 3. Raw UHPLC-HRMS/MS data for 15 differential compounds that were tested for significant differences among tolerant (TME3 and KU50) and susceptible (R11) cultivars, based on Tukey’s honestly significant difference (HSD) tests (padj < 0.05) in STAR 2.0.1. [file 12870_2023_4181_MOESM3_ESM.xlsx]

## Sheet: Sheet1
Additional file 3. Raw UHPLC-HRMS/MS data for 15 differential compounds that were tested for significant differences among tolerant (TME3 and KU50) and susceptible (R11) cultivars, based on Tukey’s honestly significant difference (HSD) tests (padj<0.05) in STAR 2.0.1.
Chemical compounds	p value	f.value	FDR	%CV	Mean of norm. area
					TME3 Healthy	TME3 SLCMV-infected	KU50 Healthy	KU50 SLCMV-infected	R11 Healthy	R11 SLCMV-infected
(2R)-dihomocitric acid	1.4856e-06	32.216	1.7827e-06	12.52	2.86031e+06	3652854	928700	5.54299e+06	3432877	5.58321e+06
3-methylinosine	9.8133e-06	22.719	1.0815e-05	8.84	2.22808e+06	2.3388e+06	2.36682e+06	2.20616e+06	1.43893e+06	3.19247e+06
APM	4.9873e-06	25.787	5.7301e-06	17.75	2.02337e+06	2.44356e+06	205743	2.56048e+06	1.12445e+06	2.20066e+06
D-(-)-quinic acid	1.6833e-08	71.245	2.1643e-08	9.99	2.84908e+08	3.5419e+08	4.60741e+07	2.94652e+08	2.69075e+08	4.73445e+08
caffeic acid	5.4956e-18	2823.6	7.4191e-17	3.54	7.03386e+06	1.1681e+07	3.45518e+06	1.03626e+06	2.7207e+07	3.14392e+06
ferulic acid	1.0714e-18	3708.9	2.8928e-17	2.31	1.15351e+07	1.55122e+07	7.48262e+06	3.59915e+06	3.98187e+07	1.63219e+07
D-glucaric acid	0.00096612	8.961	0.00098435	11.54	1.56137e+07	1.46984e+07	1.33536e+07	1.5069e+07	2.16371e+07	2.02432e+07
gallic acid	2.8218e-12	312.94	5.6437e-12	10.47	6.4548e+06	1.84612e+06	1.44913e+07	4.96478e+07	7.31992e+06	1.75484e+07
DL-arginine	1.5382e-15	1102.2	9.7835e-15	9.44	1.94258e+06	3.37456e+06	5.84384e+06	3.89131e+07	1.62989e+08	6.99249e+08
hyperoside	5.1965e-13	415.84	1.4769e-12	1.99	2.7677e+07	1.94541e+07	2.17707e+07	2.8392e+07	2.45036e+07	3.70788e+07
N-acetylmuramic acid	4.9555e-11	193	8.1091e-11	4.06	4.07985e+08	6.44003e+08	1059896354	5.98895e+08	7.21163e+08	5.78732e+08
L-histidine	2.7682e-15	999.12	1.3869e-14	8.32	3.78114e+06	8.04002e+06	6.79124e+06	1.25028e+07	2.04818e+07	1.08483e+08
L-leucine	9.1396e-15	818.24	4.1128e-14	4.14	8.5561e+06	1.10518e+07	2.9635e+07	6.58596e+07	4.74456e+07	6.8987e+07
quercetin	1.537e-11	235.21	2.6773e-11	2.51	1.76651e+08	1.27761e+08	1.40981e+08	1.78992e+08	1.5878e+08	2.35029e+08
rutin	1.2223e-13	530.08	4.4001e-13	1.76	1.03472e+08	7.2809e+07	8.29682e+07	1.08962e+08	8.95764e+07	1.38578e+08
