# Supplementary material for: Metabolic profiles of Sri Lankan cassava mosaic virus-infected and healthy cassava (Manihot esculenta Crantz) cultivars with tolerance and susceptibility phenotypes
Source: BMC Plant Biol. 2023 Apr 5;23:178. doi: 10.1186/s12870-023-04181-3 (PMC10074701; doi:10.1186/s12870-023-04181-3)
Supplement: Supplementary file 4 — Additional file 4. Raw data of specific primers and sequence data that were used to detect amplification targets from real-time RT-PCR based on chlorogenic acid, DL-carnitine, neochlorogenic acid, (E)-aconitic acid, and ascorbyl glucoside compounds, with reference to other literature reviews. [file 12870_2023_4181_MOESM4_ESM.xlsx]

## Sheet: Additional file
Additional file 4. Raw data of specific primers and sequence data that were used to detect amplification targets from real-time RT-PCR based on chlorogenic acid, DL-carnitine, neochlorogenic acid, (E)-aconitic acid, and ascorbyl glucoside compounds, with reference to other literature reviews.
Primer name	Sequence (5'-3')	Mer	Refference	Experiment No.	Cq of R11_healthy_01	Cq of R11_healthy_02	Cq of R11_healthy_03	Avr. Cq of R11_healthy	Cq of R11_disease_01	Cq of R11_disease_02	Cq of R11_disease_03	Avr. Cq of R11_disease	Cq of KU50_healthy_01	Cq of KU50_healthy_02	Cq of KU50_healthy_03	Avr. Cq of KU50_healthy	Cq of KU50_disease_01	Cq of KU50_disease_02	Cq of KU50_disease_03	Avr. Cq of KU50_disease	Cq of TME3_healthy_01	Cq of TME3_healthy_02	Cq of TME3_healthy_03	Avr. Cq of TME3_healthy	Cq of TME3_disease_01	Cq of TME3_disease_02	Cq of TME3_disease_03	Avr. Cq of TME3_disease
Aconitase_F	ATT CTC ACA CCT GCA CTG CT	20	Bruni and Klasson, 2022.	1	31.18	31.12	30.69	30.9967	30.74	30.58	30.55	30.6233	33.09	34.23	33.94	33.7533	30.84	30.61	30.52	30.6567	35.09	34.55	35.03	34.89	30.85	30.18	30.58	30.5367
Aconitase_R	CTT CTG GGT TGC AGG GAC AA	20		2	31.2511	31.0155	31.1256	31.1307	30.9234	30.6573	30.8459	30.8088	31.0311	30.7954	30.48	30.7688	34.0669	35.2329	33.6586	34.3195	30.295	29.7884	31.2443	30.4426	34.2492	34.1307	34.8549	34.4116
Carnitine_F	GGC GAT AGG GAT TTG TGG GT	20	Li et al., 2020	1	29.15	28.68	29.2	29.01	28.62	29.05	28.83	28.8333	29	29.43	29.22	29.2167	29.15	28.7	29.04	28.9633	28.89	29.11	29.21	29.07	29.76	29.31	28.47	29.18
Carnitine_R	CCC ACC GAT GAT ATG GCT CC	20		2	29.1001	28.6569	28.7444	28.8338	28.6145	29.4004	28.5289	28.8479	29.1073	28.6832	29.269	29.0198	29.239	29.2938	29.1978	29.2435	28.7406	28.2478	28.5021	28.4968	28.9289	29.0976	29.1782	29.0682
Ascorbyl glucoside_F	GGC GTT CCA TTG CAG AAT CC	20	Li et al., 2020	1	29.601	29.4011	29.9879	29.6633	28.8438	29.2046	29.3351	29.1278	32.3578	31.6025	N/a	31.9802	30.0895	29.8258	29.2564	29.7239	32.7087	32.498	N/a	32.6034	28.2454	28.3504	28.5683	28.388
Ascorbyl glucoside_R	CCA TGA GAC GAC CCA ACA CA	20		2	29.247	29.6622	29.5966	29.5019	34.3054	32.9277	34.1875	33.8069	29.4631	29.3132	28.9196	29.232	28.3945	29.2121	28.9806	28.8624	28.2176	29.4502	28.538	28.7353	38.6048	32.4675	33.6959	34.9227
PAL1_F	AAG AGA AGT TCA AGC GCA TGT GTG	24	Zhao et al., 2022.	1	30.9515	30.999	30.9107	30.9538	32.3063	32.8414	32.5426	32.5634	32.0995	32.1268	32.4724	32.2329	29.8024	29.2795	29.4406	29.5075	33.2572	34.1865	33.6541	33.6993	30.5915	30.352	30.229	30.3908
PAL1_R	TCA AGA GAT GGC TCC CAG TAA CCG	24		2	30.4605	30.5852	30.4723	30.506	31.947	32.3897	32.188	32.1749	29.4144	28.9745	29.1246	29.1712	31.7116	31.735	32.1259	31.8575	30.1956	30.031	29.8936	30.0401	32.8932	33.7736	33.279	33.3153
Refferences:
Bruni GO, Klasson KT. Aconitic Acid Recovery from Renewable Feedstock and Review of Chemical and Biological Applications. Foods. 2022 Feb 16;11(4):573. doi: 10.3390/foods11040573. PMID: 35206048; PMCID: PMC8871043.
Zhao L, Shan C, Shan T, Xu J, Zhang S, Tao Y, Wu J. Probing the transcriptome of Boehmeria nivea reveals candidate genes associated with the biosynthesis of chlorogenic acid. Gene Volume 833. 2022. https://doi.org/10.1016/j.gene.2022.146579.
Li Q., Zhao P., Yin H. CRISPR interference-guided modulation of glucose pathways to boost aconitic acid production in Escherichia coli. Microb Cell Fact 19, 174 (2020). https://doi.org/10.1186/s12934-020-01435-9
			Average.		R11_H	R11_D	KU50_H	KU50_D	TME3_H	TME3_D
				Aconitase	31.0637	30.7161	32.2611	32.4881	32.6663	32.4741
				Carnitine	28.9219	28.8406	29.1183	29.1034	28.7834	29.1241
				Ascorbyl glucoside	29.5826	31.4674	30.6061	29.2932	30.6693	31.6554
				PAL1	30.7299	32.3692	30.7021	30.6825	31.8697	31.8531

## Sheet: Sheet2
	R11_H	R11_D	dCq	2^ of dCq	KU50_H	KU50_D	dCq	2^ of dCq	TME3_H	TME3_D	dCq	2^ of dCq
Aconitase	31.0637	30.7161	-0.347613	0.785883	32.2611	32.4881	0.22699	1.17039	32.6663	32.4741	-0.192156	0.875297
Carnitine	28.9219	28.8406	-0.0812539	0.946058	29.1183	29.1034	-0.0148247	0.989777	28.7834	29.1241	0.340696	1.26637
Ascorbyl glucoside	29.5826	31.4674	1.88472	3.68075	30.6061	29.2932	-1.3129	0.40251	30.6693	31.6554	0.986041	1.98074
PAL1	30.7299	32.3692	1.63929	3.11666	30.7021	30.6825	-0.0195596	0.986534	31.8697	31.8531	-0.0166109	0.988552
	2^ of dCq_R11	2^ of dCq_KU50	2^ of dCq_TME3
Aconitase	0.784584	1.17039	0.875297
Carnitine	0.946058	0.989777	1.26637
Ascorbyl glucoside	3.68075	0.40251	1.98074
PAL1	3.11666	0.986534	0.988552
